# Supplementary material for: RBiomirGS: an all-in-one miRNA gene set analysis solution featuring target mRNA mapping and expression profile integration
Source: PeerJ. 2018 Jan 12;6:e4262. doi: 10.7717/peerj.4262 (PMC5768164; doi:10.7717/peerj.4262)
Supplement: Supplemental Information 1 — This file contains target mRNA search results, and gene set analysis results. [file peerj-06-4262-s001.zip]

Archive with 8 entries (7 files):
- gs_results.xlsx
- __MACOSX/
- __MACOSX/._gs_results.xlsx
- liver_predicted.xlsx
- __MACOSX/._liver_predicted.xlsx
- liver_validated.xlsx
- mirna_mrna__kegg_BFGS_log.txt
- __MACOSX/._mirna_mrna__kegg_BFGS_log.txt
