# Supplementary material for: RBiomirGS: an all-in-one miRNA gene set analysis solution featuring target mRNA mapping and expression profile integration
Source: PeerJ. 2018 Jan 12;6:e4262. doi: 10.7717/peerj.4262 (PMC5768164; doi:10.7717/peerj.4262)
Supplement: Supplemental Information 1 — This file contains target mRNA search results, and gene set analysis results. [file peerj-06-4262-s001.zip › mirna_mrna__kegg_BFGS_log.txt]

KEGG_CITRATE_CYCLE_TCA_CYCLE 
initial  value 9725.130830 
KEGG_GLYCOLYSIS_GLUCONEOGENESIS 
initial  value 9736.994095 
KEGG_PENTOSE_PHOSPHATE_PATHWAY 
initial  value 9723.148020 
iter   2 value 1235.597856
iter   2 value 1172.901196
iter   2 value 2374.740922
iter   3 value 1171.051304
iter   3 value 1235.254569
iter   4 value 1167.292902
iter   4 value 1231.262922
iter   5 value 1162.506483
iter   5 value 1219.215361
iter   6 value 1147.604417
iter   6 value 1198.180509
iter   3 value 2373.913034
iter   4 value 2351.109819
iter   5 value 1680.040870
iter   7 value 869.477087
iter   7 value 838.097264
iter   6 value 1429.652740
iter   8 value 662.518628
iter   8 value 546.156347
iter   7 value 1145.816046
iter   9 value 515.215107
iter   9 value 304.003571
iter  10 value 236.895901
iter  10 value 306.284058
iter   8 value 922.391517
iter  11 value 210.725419
iter  11 value 212.899999
iter   9 value 355.494114
iter  12 value 198.557097
iter  12 value 207.479971
iter  10 value 341.552620
iter  13 value 198.493527
iter  13 value 182.275468
iter  14 value 178.036153
iter  11 value 339.540575
iter  14 value 194.312838
iter  15 value 171.517881
iter  15 value 193.331607
iter  16 value 169.486609
iter  16 value 192.508102
iter  12 value 338.960767
iter  17 value 168.776956
iter  17 value 192.422209
iter  18 value 168.757544
iter  13 value 332.352012
iter  19 value 168.714386
iter  20 value 168.710174
iter  18 value 192.379728
iter  14 value 331.634889
iter  15 value 331.515314
iter  21 value 168.710092
iter  19 value 192.362995
iter  21 value 168.710092
final  value 168.710092 
converged
iter  16 value 331.512070
iter  20 value 192.362936
iter  20 value 192.362935
iter  16 value 331.512067
final  value 331.512067 
converged


iter  20 value 192.362935
final  value 192.362935 
converged


KEGG_PENTOSE_AND_GLUCURONATE_INTERCONVERSIONS 
initial  value 9716.179763 
KEGG_FRUCTOSE_AND_MANNOSE_METABOLISM 
iter   2 value 788.090356
initial  value 9724.641510 
KEGG_GALACTOSE_METABOLISM 
initial  value 9719.668919 
iter   3 value 740.144764
iter   4 value 734.580749
iter   2 value 1579.577269
iter   3 value 1573.705943
iter   4 value 1568.278173
iter   2 value 1035.762468
iter   3 value 1025.477229
iter   5 value 1529.739340
iter   6 value 1487.233974
iter   4 value 1023.367671
iter   7 value 922.070680
iter   5 value 969.839331
iter   5 value 615.565026
iter   6 value 587.064529
iter   7 value 586.758195
iter   8 value 420.149859
iter   8 value 522.114785
iter   6 value 859.183120
iter   7 value 590.452347
iter   9 value 310.887422
iter   9 value 331.847661
iter   8 value 173.969725
iter  10 value 249.495461
iter  10 value 232.248998
iter   9 value 153.083960
iter  11 value 222.997350
iter  10 value 133.106965
iter  11 value 128.194284
iter  11 value 190.985111
iter  12 value 128.182075
iter  12 value 210.589684
iter  13 value 198.989159
iter  12 value 190.794681
iter  13 value 125.420760
iter  14 value 189.284770
iter  14 value 124.746200
iter  15 value 189.224938
iter  13 value 133.765609
iter  15 value 124.443049
iter  16 value 189.048041
iter  16 value 124.277179
iter  14 value 103.754846
iter  17 value 189.036432
iter  15 value 84.473223
iter  17 value 124.264816
iter  18 value 189.028440
iter  16 value 78.001777
iter  18 value 124.262887
iter  19 value 189.019417
iter  20 value 189.019401
iter  19 value 124.262566
iter  20 value 189.019401
iter  19 value 124.262566
iter  17 value 76.377679
iter  18 value 75.542608
iter  19 value 124.262566
final  value 124.262566 
converged
iter  19 value 75.054860
iter  20 value 74.908834
iter  21 value 74.893407


iter  20 value 189.019401
final  value 189.019401 
converged
iter  22 value 74.892966


iter  23 value 74.892888
iter  24 value 74.892878
iter  24 value 74.892878
KEGG_ASCORBATE_AND_ALDARATE_METABOLISM 
initial  value 9716.180066 
iter   2 value 619.438480
iter  24 value 74.892878
final  value 74.892878 
converged
KEGG_FATTY_ACID_METABOLISM 
initial  value 9729.598859 
iter   3 value 610.623729
iter   4 value 609.677991


iter   2 value 2024.319420
iter   3 value 2022.151010
iter   5 value 596.635675
iter   4 value 2012.260752
KEGG_STEROID_BIOSYNTHESIS 
initial  value 9720.166404 
iter   5 value 1966.259649
iter   6 value 1938.244315
iter   6 value 592.976973
iter   7 value 136.707509
iter   7 value 1113.412186
iter   8 value 114.108857
iter   2 value 1026.260048
iter   3 value 1018.646473
iter   9 value 76.575766
iter   4 value 1016.404834
iter   8 value 790.295404
iter  10 value 75.653877
iter  11 value 75.393194
iter   5 value 1000.580226
iter   9 value 509.648208
iter   6 value 991.801623
iter   7 value 753.131852
iter  12 value 75.382841
iter  10 value 307.144521
iter  13 value 75.159212
iter   8 value 559.661042
iter  14 value 75.130441
iter  11 value 281.926151
iter   9 value 400.376879
iter  15 value 75.129977
iter  16 value 75.129974
iter  16 value 75.129974
final  value 75.129974 
converged
iter  12 value 267.703221
iter  10 value 331.475668
iter  13 value 255.562589
iter  11 value 190.811005
iter  14 value 249.838954


iter  15 value 249.676361
iter  16 value 249.286305
iter  12 value 170.785179
iter  13 value 156.639888
KEGG_PRIMARY_BILE_ACID_BIOSYNTHESIS 
iter  17 value 249.285966
initial  value 9715.680291 
iter  14 value 147.658233
iter  18 value 249.285369
iter  15 value 135.875996
iter  19 value 249.284116
iter  16 value 131.203310
iter  20 value 249.284061
iter  20 value 249.284061
iter   2 value 366.123728
iter   3 value 359.502057
iter  17 value 130.797231
iter   4 value 358.943722
iter  20 value 249.284061
final  value 249.284061 
converged
iter   5 value 358.198628
iter  18 value 130.788789
iter   6 value 357.572256


iter  19 value 130.775790
iter   7 value 221.542299
iter  20 value 130.769957
iter  21 value 130.769935
iter   8 value 161.500956
iter  21 value 130.769935
final  value 130.769935 
converged
iter   9 value 108.426676
KEGG_STEROID_HORMONE_BIOSYNTHESIS 
initial  value 9722.654910 


iter  10 value 97.671205
iter  11 value 80.382785
iter  12 value 74.509326
iter   2 value 1551.026990
iter   3 value 1536.506353
KEGG_OXIDATIVE_PHOSPHORYLATION 
iter   4 value 1531.656735
initial  value 9751.135939 
iter  13 value 73.482121
iter  14 value 70.420973
iter   5 value 727.431365
iter  15 value 70.046984
iter   2 value 2816.031257
iter  16 value 68.344801
iter   3 value 2798.808652
iter   6 value 519.064718
iter  17 value 67.258252
iter   4 value 2784.170187
iter  18 value 66.615039
iter   7 value 424.313284
iter   5 value 2344.563754
iter  19 value 66.604021
iter   6 value 1335.410606
iter   8 value 334.021208
iter  20 value 66.599877
iter  21 value 66.599746
iter  21 value 66.599746
final  value 66.599746 
converged
iter   9 value 287.943926
iter   7 value 949.419962
iter   8 value 554.600168
iter  10 value 218.881140
iter   9 value 537.409948
iter  11 value 198.966825


iter  10 value 488.676318
iter  11 value 472.321657
iter  12 value 189.727521
iter  12 value 472.241552
iter  13 value 165.543124
KEGG_PURINE_METABOLISM 
initial  value 9776.070060 
iter  14 value 164.306393
iter  13 value 470.791411
iter  15 value 164.122595
iter  14 value 470.372912
iter  16 value 164.025985
iter  15 value 470.359917
iter   2 value 7686.470666
iter  16 value 470.359730
iter  17 value 164.025529
iter   3 value 7674.438323
iter  16 value 470.359730
final  value 470.359730 
converged
iter   4 value 7269.613615
iter  18 value 164.024700
iter  19 value 164.023013
iter  19 value 164.023011
iter   5 value 5525.018023


iter   6 value 3699.758176
iter   7 value 897.906906
iter  19 value 164.023011
final  value 164.023011 
converged
KEGG_PYRIMIDINE_METABOLISM 
iter   8 value 827.509120
initial  value 9748.793020 


iter   9 value 760.139045
iter  10 value 742.137237
iter   2 value 3821.941799
iter  11 value 741.950891
iter   3 value 3819.639947
iter   4 value 3771.787060
iter   5 value 3591.159964
KEGG_ALANINE_ASPARTATE_AND_GLUTAMATE_METABOLISM 
initial  value 9724.145010 
iter   6 value 1728.796247
iter  12 value 741.158391
iter  13 value 741.068761
iter   7 value 1138.169451
iter  14 value 739.499008
iter   2 value 1541.640594
iter  15 value 739.487947
iter   8 value 796.513330
iter  16 value 739.487700
iter   3 value 1534.970155
iter   4 value 1529.901724
iter   9 value 636.375894
iter   5 value 1482.148620
iter  16 value 739.487700
final  value 739.487700 
converged
iter  10 value 529.117819
iter   6 value 1409.110321
iter  11 value 464.212123


iter   7 value 870.396842
iter  12 value 463.217118
iter   8 value 716.241183
iter  13 value 462.025506
iter   9 value 497.137622
iter  14 value 461.733089
KEGG_GLYCINE_SERINE_AND_THREONINE_METABOLISM 
initial  value 9723.149083 
iter  15 value 461.722628
iter  10 value 410.575686
iter  16 value 461.722008
iter  11 value 258.894760
iter   2 value 1239.023672
iter  16 value 461.722008
final  value 461.722008 
converged
iter   3 value 1236.153283
iter  12 value 227.916036
iter   4 value 1232.227058


iter  13 value 213.939031
iter   5 value 1226.019673
iter  14 value 196.090197
iter   6 value 1215.272265
iter  15 value 183.973171
iter   7 value 876.866111
KEGG_CYSTEINE_AND_METHIONINE_METABOLISM 
iter  16 value 183.075951
initial  value 9724.641299 
iter   8 value 479.405374
iter  17 value 182.910654
iter   9 value 287.589107
iter  18 value 182.859559
iter  10 value 248.611061
iter  19 value 182.808765
iter  20 value 182.807756
iter  11 value 174.472441
iter  20 value 182.807755
iter  20 value 182.807755
final  value 182.807755 
converged


KEGG_VALINE_LEUCINE_AND_ISOLEUCINE_DEGRADATION 
initial  value 9731.074922 
iter   2 value 1864.940678
iter   2 value 1559.548773
iter   3 value 1554.182805
iter   4 value 1548.811629
iter   5 value 1518.156170
iter   6 value 1496.203488
iter   7 value 944.986802
iter  12 value 174.196827
iter   8 value 511.244752
iter  13 value 172.576086
iter  14 value 170.119850
iter   9 value 299.830750
iter  15 value 169.265591
iter  16 value 169.209290
iter  10 value 220.787732
iter  11 value 207.938574
iter  17 value 169.208672
iter  12 value 205.565087
iter  18 value 169.206998
iter  19 value 169.206131
iter  13 value 193.031540
iter  19 value 169.206131
iter  14 value 190.076821
iter  15 value 189.177563
iter  16 value 188.978695
iter  19 value 169.206131
final  value 169.206131 
converged
iter  17 value 188.958576
iter  18 value 188.954254
iter  19 value 188.947887


iter  20 value 188.943088
iter   3 value 1863.771579
iter  21 value 188.943082
iter   4 value 1841.970276
iter   5 value 857.823216
iter  21 value 188.943082
final  value 188.943082 
converged
iter   6 value 580.321583


iter   7 value 407.403235
iter   8 value 374.667608
KEGG_VALINE_LEUCINE_AND_ISOLEUCINE_BIOSYNTHESIS 
initial  value 9716.178774 
KEGG_LYSINE_DEGRADATION 
iter   9 value 339.641461
initial  value 9731.089638 
iter  10 value 297.396667
iter   2 value 2943.358129
iter  11 value 283.912778
iter   2 value 385.520021
iter   3 value 380.284160
iter   3 value 2870.630492
iter   4 value 379.489532
iter   4 value 2839.477839
iter  12 value 276.666873
iter   5 value 378.759941
iter  13 value 265.810383
iter   6 value 378.172148
iter  14 value 264.647561
iter  15 value 264.465872
iter   5 value 2701.686571
iter   7 value 230.035198
iter  16 value 264.444486
iter  17 value 264.443998
iter   8 value 169.015620
iter  18 value 264.443892
iter   9 value 126.511149
iter   6 value 2509.361168
iter  19 value 264.443724
iter  19 value 264.443723
iter  10 value 114.433120
iter   7 value 2075.424502
iter  11 value 90.914575
iter  19 value 264.443723
final  value 264.443723 
converged
iter   8 value 2040.160443
iter   9 value 780.435609
iter  12 value 82.713350


iter  10 value 657.383461
iter  13 value 82.252508
iter  14 value 78.521276
iter  11 value 498.670190
iter  15 value 75.656276
KEGG_ARGININE_AND_PROLINE_METABOLISM 
iter  16 value 74.536257
initial  value 9734.535108 
iter  12 value 494.727913
iter  17 value 73.717116
iter  18 value 73.543844
iter  13 value 303.075455
iter  19 value 73.538525
iter   2 value 2283.048606
iter   3 value 2274.969110
iter   4 value 2001.160982
iter  20 value 73.536943
iter  21 value 73.536938
iter  14 value 284.494740
iter   5 value 1089.883242
iter  21 value 73.536938
final  value 73.536938 
converged
iter  15 value 275.621413
iter  16 value 271.911704


iter   6 value 860.723306
iter   7 value 600.202116
iter  17 value 269.264763
iter  18 value 268.408470
iter  19 value 268.321749
iter  20 value 268.319747
KEGG_HISTIDINE_METABOLISM 
initial  value 9723.145960 
iter  21 value 268.319731
iter   8 value 465.387078
iter   9 value 342.786264
iter  21 value 268.319731
final  value 268.319731 
converged
iter  10 value 328.989142
iter   2 value 1065.787930


iter   3 value 1065.072906
iter  11 value 317.478506
iter   4 value 1061.736114
iter  12 value 315.535434
iter   5 value 1055.856985
iter   6 value 1046.756954
KEGG_TYROSINE_METABOLISM 
initial  value 9728.094200 
iter  13 value 309.187069
iter  14 value 305.907215
iter   7 value 799.229058
iter  15 value 305.128963
iter  16 value 305.122295
iter   2 value 1233.412025
iter   8 value 608.367055
iter   3 value 1233.034753
iter   4 value 1225.999812
iter  17 value 305.122268
iter  18 value 305.122208
iter   9 value 493.279191
iter   5 value 586.110355
iter  19 value 305.122065
iter  19 value 305.122062
iter  10 value 219.735946
iter   6 value 456.182308
iter  11 value 207.913947
iter   7 value 383.708569
iter  12 value 187.551027
iter  13 value 170.523144
iter  19 value 305.122062
final  value 305.122062 
converged
iter   8 value 292.445089
iter  14 value 168.421716
iter  15 value 167.709296


iter  16 value 167.677159
iter   9 value 228.085973
iter  10 value 224.664036
iter  17 value 167.677056
iter  11 value 224.550218
iter  18 value 167.676858
iter  12 value 224.487764
KEGG_PHENYLALANINE_METABOLISM 
initial  value 9719.169822 
iter  19 value 167.676753
iter  19 value 167.676753
iter  13 value 224.485068
iter  14 value 224.480175
iter  15 value 224.480001
iter  15 value 224.480001
iter   2 value 815.468015
iter  19 value 167.676753
final  value 167.676753 
converged
iter   3 value 809.931482


iter   4 value 808.192503
iter  15 value 224.480001
final  value 224.480001 
converged
iter   5 value 805.142444
iter   6 value 801.255618


iter   7 value 353.247404
iter   8 value 175.627015
KEGG_TRYPTOPHAN_METABOLISM 
initial  value 9728.599741 
iter   9 value 168.904267
KEGG_BETA_ALANINE_METABOLISM 
iter  10 value 161.824653
initial  value 9721.658000 
iter  11 value 159.800650
iter   2 value 1574.214503
iter   3 value 1573.533140
iter  12 value 153.675770
iter   2 value 1089.324167
iter   4 value 1565.563461
iter   3 value 1085.433806
iter   5 value 1396.336232
iter   4 value 1082.387288
iter  13 value 143.508800
iter  14 value 117.459392
iter   5 value 1077.287649
iter  15 value 116.821353
iter   6 value 1177.313117
iter   7 value 659.024897
iter   6 value 1069.969524
iter  16 value 116.788092
iter   7 value 809.374578
iter  17 value 116.779506
iter   8 value 523.945797
iter   8 value 505.773835
iter  18 value 116.778801
iter  19 value 116.778409
iter   9 value 273.834574
iter   9 value 421.819866
iter  20 value 116.778406
iter  10 value 261.849268
iter  20 value 116.778406
iter  11 value 237.334494
iter  10 value 313.644025
iter  12 value 235.634013
iter  11 value 270.374694
iter  20 value 116.778406
final  value 116.778406 
converged
iter  13 value 235.117678
iter  14 value 234.652329


iter  12 value 238.004356
iter  15 value 234.645260
iter  16 value 234.645036
iter  13 value 226.074238
iter  16 value 234.645036
final  value 234.645036 
converged
iter  14 value 167.695090


iter  15 value 160.466690
KEGG_TAURINE_AND_HYPOTAURINE_METABOLISM 
initial  value 9715.680923 
iter  16 value 153.495033
iter  17 value 152.789696
iter   2 value 695.242282
KEGG_SELENOAMINO_ACID_METABOLISM 
initial  value 9721.660006 
iter   3 value 653.225776
iter   4 value 649.321057
iter  18 value 150.823832
iter  19 value 150.120291
iter   2 value 1340.067897
iter  20 value 150.011523
iter  21 value 149.997426
iter   3 value 1339.585916
iter   4 value 1334.858214
iter   5 value 592.924174
iter  22 value 149.997308
iter   5 value 1313.146068
iter  23 value 149.997303
iter  24 value 149.997299
iter  24 value 149.997299
iter   6 value 562.100767
iter   6 value 1296.627006
iter   7 value 445.730837
iter   7 value 855.500965
iter  24 value 149.997299
final  value 149.997299 
converged
iter   8 value 430.744650
iter   8 value 455.788636
iter   9 value 321.199420
iter  10 value 189.637206


iter  11 value 169.142505
iter  12 value 151.133617
iter  13 value 151.113575
iter  14 value 150.976666
KEGG_GLUTATHIONE_METABOLISM 
initial  value 9728.595322 
iter  15 value 150.964336
iter  16 value 150.956661
iter   2 value 1442.306550
iter  17 value 150.956308
iter   9 value 414.043843
iter   3 value 1440.605809
iter  18 value 150.956202
iter  10 value 378.625573
iter   4 value 1404.612022
iter  19 value 150.956072
iter  19 value 150.956071
iter  11 value 325.908185
iter   5 value 868.199991
iter  12 value 302.639995
iter   6 value 427.222890
iter  13 value 295.493571
iter  14 value 251.503338
iter   7 value 352.884179
iter  19 value 150.956071
final  value 150.956071 
converged
iter  15 value 186.607370
iter   8 value 272.437841


iter  16 value 153.313901
iter   9 value 247.332563
iter  10 value 237.186309
iter  17 value 152.619331
iter  18 value 90.998818
iter  11 value 233.944376
iter  12 value 233.827214
iter  19 value 80.558426
KEGG_STARCH_AND_SUCROSE_METABOLISM 
initial  value 9724.642847 
iter  20 value 72.368350
iter  21 value 71.274851
iter  13 value 233.128956
iter  14 value 233.016807
iter  15 value 233.015041
iter  22 value 70.977507
iter   2 value 1925.224565
iter  16 value 233.015019
iter  23 value 68.632821
iter   3 value 1888.224066
iter   4 value 1878.659333
iter  16 value 233.015019
final  value 233.015019 
converged
iter  24 value 67.973261
iter  25 value 67.568009
iter  26 value 67.540407


iter   5 value 1613.550268
iter  27 value 67.540369
iter  28 value 67.539239
iter  29 value 67.539190
iter  29 value 67.539190
KEGG_N_GLYCAN_BIOSYNTHESIS 
initial  value 9731.585210 
iter  29 value 67.539190
final  value 67.539190 
converged
iter   6 value 1577.767747
iter   7 value 1403.160488


iter   8 value 946.638591
iter   2 value 2874.290301
iter   3 value 2837.508277
iter   9 value 685.809429
iter   4 value 2817.874696
iter  10 value 516.049555
KEGG_OTHER_GLYCAN_DEGRADATION 
initial  value 9718.669139 
iter  11 value 415.581310
iter   5 value 2677.489200
iter   2 value 554.022492
iter  12 value 390.865808
iter  13 value 300.985322
iter   3 value 552.322157
iter   6 value 2559.858516
iter   4 value 550.598765
iter   7 value 2145.876919
iter   5 value 549.458555
iter  14 value 225.977508
iter   6 value 548.406509
iter  15 value 203.928305
iter   7 value 268.862669
iter  16 value 192.168947
iter   8 value 200.074661
iter   9 value 147.674912
iter  10 value 125.544244
iter  17 value 192.091899
iter  11 value 115.653107
iter   8 value 1915.063328
iter  12 value 113.114955
iter  18 value 190.392049
iter  19 value 189.554492
iter  13 value 109.518462
iter  20 value 189.479619
iter  14 value 108.538012
iter  21 value 189.477893
iter  15 value 107.876192
iter  16 value 107.645827
iter  17 value 107.636393
iter  22 value 189.477887
iter  18 value 107.631332
iter  19 value 107.629351
iter  23 value 189.477879
iter  24 value 189.477873
iter  24 value 189.477873
iter   9 value 1335.128996
iter  20 value 107.625240
iter  21 value 107.625235
iter  21 value 107.625235
final  value 107.625235 
converged
iter  24 value 189.477873
final  value 189.477873 
converged


iter  10 value 1320.079943
iter  11 value 422.378718


KEGG_O_GLYCAN_BIOSYNTHESIS 
iter  12 value 389.077012
initial  value 9725.138582 
KEGG_AMINO_SUGAR_AND_NUCLEOTIDE_SUGAR_METABOLISM 
iter  13 value 322.688952
iter  14 value 306.343138
initial  value 9728.607650 
iter  15 value 299.844520
iter   2 value 2166.502204
iter   3 value 2080.965287
iter  16 value 280.103970
iter   2 value 1885.434139
iter   4 value 2053.020200
iter  17 value 278.868965
iter   3 value 1883.455185
iter   4 value 1874.887577
iter  18 value 274.578328
iter   5 value 1844.088591
iter  19 value 274.417407
iter   5 value 1828.925412
iter   6 value 1825.367521
iter  20 value 274.290656
iter  21 value 274.288624
iter   7 value 1075.532354
iter   6 value 1774.674569
iter  22 value 274.288614
iter   8 value 723.153914
iter  23 value 274.288610
iter  23 value 274.288608
iter   7 value 1613.238970
iter   9 value 365.861284
iter   8 value 1159.775551
iter   9 value 537.152970
iter  10 value 251.905468
iter  11 value 242.072906
iter  12 value 237.736035
iter  10 value 374.391654
iter  23 value 274.288608
final  value 274.288608 
converged
iter  13 value 237.427583
iter  14 value 237.254983


iter  11 value 276.122724
iter  15 value 237.224373
iter  16 value 237.223911
iter  16 value 237.223911
final  value 237.223911 
converged
iter  12 value 235.616769
iter  13 value 198.289404


KEGG_GLYCOSAMINOGLYCAN_DEGRADATION 
initial  value 9720.664894 
iter  14 value 195.889972
iter  15 value 195.575034
iter  16 value 195.485851
KEGG_GLYCOSAMINOGLYCAN_BIOSYNTHESIS_CHONDROITIN_SULFATE 
iter   2 value 1260.050545
iter  17 value 195.484676
initial  value 9721.659739 
iter   3 value 1248.596138
iter  18 value 195.484592
iter   4 value 1245.361788
iter  19 value 195.484451
iter   2 value 1280.689948
iter  20 value 195.484427
iter  20 value 195.484427
iter   5 value 1150.027242
iter   3 value 1271.513590
iter   4 value 1268.205235
iter   6 value 1120.507417
iter   5 value 1189.589266
iter  20 value 195.484427
final  value 195.484427 
converged
iter   6 value 1011.894776


iter   7 value 732.542548
iter   7 value 640.899096
iter   8 value 500.235180
iter   8 value 455.950890
iter   9 value 213.330033
iter   9 value 367.934219
KEGG_GLYCOSAMINOGLYCAN_BIOSYNTHESIS_KERATAN_SULFATE 
iter  10 value 181.208039
initial  value 9718.672417 
iter  10 value 156.298978
iter  11 value 170.089659
iter  11 value 142.195213
iter   2 value 844.945545
iter   3 value 836.479761
iter  12 value 140.470453
iter  12 value 164.428656
iter   4 value 834.992159
iter  13 value 138.751830
iter  13 value 153.305184
iter   5 value 822.433015
iter  14 value 137.896253
iter  15 value 137.814085
iter  14 value 151.889380
iter  15 value 151.044633
iter  16 value 137.810061
iter  16 value 150.874554
iter  17 value 137.810045
iter  18 value 137.810010
iter  17 value 150.842602
iter  19 value 137.809994
iter  19 value 137.809994
iter  18 value 150.841797
iter  19 value 150.840100
iter  20 value 150.839247
iter  21 value 150.839229
iter  19 value 137.809994
final  value 137.809994 
converged
iter  21 value 150.839229
final  value 150.839229 
converged


KEGG_GLYCOSAMINOGLYCAN_BIOSYNTHESIS_HEPARAN_SULFATE 
initial  value 9722.650726 
iter   2 value 2053.570753
iter   3 value 1882.987159
iter   4 value 1798.683664
iter   6 value 815.524799
iter   7 value 654.618010
iter   8 value 513.693449
iter   9 value 339.288085
iter  10 value 267.678429
iter  11 value 149.513838
iter  12 value 139.249991
iter  13 value 114.849420
iter  14 value 111.326463
iter  15 value 110.437552
iter  16 value 110.401419
KEGG_GLYCEROLIPID_METABOLISM 
initial  value 9731.585004 
iter   2 value 2736.196209
iter  17 value 110.400847
iter   3 value 2727.793746
iter   4 value 2711.406082
iter  18 value 110.400070
iter  19 value 110.400023
iter  19 value 110.400023
iter   5 value 2456.287610
iter   6 value 2342.224217
iter  19 value 110.400023
final  value 110.400023 
converged
iter   7 value 552.975737
iter   5 value 1600.386413


iter   8 value 446.351382
iter   9 value 379.904735
iter  10 value 274.858081
iter  11 value 274.514788
iter  12 value 274.319868
KEGG_INOSITOL_PHOSPHATE_METABOLISM 
iter   6 value 1455.468476
initial  value 9737.514035 
iter  13 value 274.289755
iter  14 value 274.247306
iter  15 value 274.246029
iter  15 value 274.246026
iter   7 value 1446.066214
iter   8 value 1113.376114
iter   9 value 632.461444
iter   2 value 4037.870374
iter  15 value 274.246026
final  value 274.246026 
converged
iter   3 value 3892.697947
iter   4 value 3800.423401


iter  10 value 499.563717
iter   5 value 3535.285476
KEGG_GLYCOSYLPHOSPHATIDYLINOSITOL_GPI_ANCHOR_BIOSYNTHESIS 
initial  value 9722.154273 
iter  11 value 318.532677
iter  12 value 276.711437
iter   2 value 1077.346905
iter   3 value 1074.937357
iter  13 value 246.443031
iter   4 value 1071.688528
iter   5 value 1068.334968
iter   6 value 3333.259574
iter  14 value 190.228190
iter   6 value 1056.443161
iter   7 value 3178.546635
iter  15 value 179.247518
iter   7 value 794.171859
iter   8 value 2782.848427
iter  16 value 162.909841
iter   8 value 648.619531
iter   9 value 1853.173735
iter  17 value 162.906850
iter   9 value 477.674376
iter  10 value 1458.718342
iter  11 value 1140.043891
iter  10 value 390.970733
iter  18 value 162.740772
iter  19 value 162.731808
iter  11 value 205.698160
iter  12 value 1115.384909
iter  20 value 162.731772
iter  20 value 162.731772
iter  13 value 752.745451
iter  12 value 190.375785
iter  20 value 162.731772
final  value 162.731772 
converged
iter  14 value 435.982297
iter  13 value 175.123435


iter  15 value 357.906424
iter  14 value 169.082233
iter  16 value 349.872670
iter  15 value 156.874659
iter  16 value 156.183575
iter  17 value 348.557287
KEGG_GLYCEROPHOSPHOLIPID_METABOLISM 
initial  value 9745.382453 
iter  17 value 156.073965
iter  18 value 343.441532
iter  19 value 342.700570
iter  20 value 342.594475
iter  18 value 156.053919
iter   2 value 3947.765243
iter  21 value 342.585756
iter  19 value 155.992316
iter  20 value 155.992213
iter  20 value 155.992213
iter   3 value 3933.084325
iter   4 value 3737.378284
iter  22 value 342.585740
iter   5 value 789.194972
iter  20 value 155.992213
final  value 155.992213 
converged
iter  23 value 342.585731
iter  23 value 342.585731


iter   6 value 718.454943
iter  23 value 342.585731
final  value 342.585731 
converged
iter   7 value 600.085635
iter   8 value 489.743799
KEGG_ETHER_LIPID_METABOLISM 


initial  value 9726.131914 
iter   9 value 455.360203
iter  10 value 446.712839
iter  11 value 442.198171
iter   2 value 1872.899155
iter   3 value 1864.400872
KEGG_ARACHIDONIC_ACID_METABOLISM 
initial  value 9732.076753 
iter  12 value 440.886151
iter   4 value 1857.103871
iter  13 value 437.290667
iter   5 value 1772.886009
iter  14 value 431.021368
iter   2 value 2485.828392
iter  15 value 428.731050
iter   3 value 2481.543434
iter   6 value 1580.655220
iter  16 value 428.300038
iter   4 value 2467.059349
iter   7 value 818.148235
iter   5 value 2292.022010
iter   6 value 1757.625248
iter  17 value 428.297677
iter   8 value 405.883622
iter   9 value 210.200493
iter   7 value 433.671864
iter  18 value 428.288618
iter  19 value 428.288021
iter   8 value 385.164920
iter  19 value 428.288021
iter  10 value 210.043324
iter  11 value 208.478040
iter   9 value 355.634619
iter  10 value 323.849040
iter  11 value 307.405104
iter  12 value 208.455431
iter  19 value 428.288021
final  value 428.288021 
converged
iter  13 value 207.992554
iter  14 value 207.989357
iter  12 value 304.714318


iter  15 value 207.989321
iter  15 value 207.989321
iter  13 value 281.776094
iter  14 value 280.821176
iter  15 value 279.471184
iter  16 value 279.402353
KEGG_LINOLEIC_ACID_METABOLISM 
initial  value 9722.157583 
iter  15 value 207.989321
final  value 207.989321 
converged
iter  17 value 279.400570
iter  18 value 279.398940


iter  19 value 279.398246
iter   2 value 1468.932417
iter   3 value 1457.115968
iter   4 value 1452.720902
iter  19 value 279.398246
KEGG_ALPHA_LINOLENIC_ACID_METABOLISM 
initial  value 9719.666132 
iter   5 value 1250.286712
iter   6 value 1237.273626
iter  19 value 279.398246
final  value 279.398246 
converged
iter   2 value 743.006306


iter   7 value 745.708555
iter   3 value 740.509097
iter   4 value 738.458026
iter   8 value 468.025836
iter   5 value 736.271309
iter   6 value 733.378695
iter   9 value 245.186591
iter  10 value 167.190564
iter   7 value 429.471342
KEGG_SPHINGOLIPID_METABOLISM 
initial  value 9729.603682 
iter  11 value 165.240695
iter   8 value 404.084756
iter   9 value 200.804255
iter  12 value 165.023060
iter   2 value 2394.496009
iter  10 value 188.297667
iter  13 value 163.890518
iter  14 value 160.930641
iter  11 value 125.744786
iter   3 value 2384.263884
iter   4 value 2372.100662
iter  12 value 125.356822
iter  15 value 158.143109
iter  16 value 157.652033
iter   5 value 1460.919848
iter   6 value 987.854385
iter  17 value 157.648382
iter   7 value 729.638059
iter  18 value 157.541780
iter  19 value 157.539906
iter  20 value 157.539901
iter  20 value 157.539901
iter   8 value 540.860956
iter   9 value 338.313081
iter  10 value 307.039291
iter  11 value 272.010927
iter  20 value 157.539901
final  value 157.539901 
converged
iter  12 value 269.613298


iter  13 value 260.074840
iter  14 value 251.527737
iter  15 value 250.818750
iter  16 value 250.539682
KEGG_GLYCOSPHINGOLIPID_BIOSYNTHESIS_LACTO_AND_NEOLACTO_SERIES 
initial  value 9722.654808 
iter   2 value 1653.593686
iter   3 value 1615.746679
iter   4 value 1608.077407
iter   5 value 1423.140358
iter   6 value 1399.655425
iter  13 value 123.798112
iter  14 value 122.569240
iter  15 value 122.450329
iter  16 value 122.418678
iter  17 value 122.418346
iter  18 value 122.417534
iter  19 value 122.417283
iter  19 value 122.417283
iter  19 value 122.417283
final  value 122.417283 
converged


KEGG_GLYCOSPHINGOLIPID_BIOSYNTHESIS_GLOBO_SERIES 
initial  value 9717.675983 
iter   2 value 963.862782
iter   3 value 924.848911
iter   4 value 920.663416
iter  17 value 250.539381
iter  18 value 250.538089
iter  19 value 250.537793
iter  19 value 250.537793
iter   5 value 857.371805
iter  19 value 250.537793
final  value 250.537793 
converged


iter   6 value 829.173989
iter   7 value 602.610784
KEGG_GLYCOSPHINGOLIPID_BIOSYNTHESIS_GANGLIO_SERIES 
initial  value 9718.174221 
iter   7 value 1264.225190
iter   2 value 1080.819164
iter   8 value 1128.797871
iter   3 value 1029.448565
iter   4 value 1021.877999
iter   8 value 550.828592
iter   9 value 1114.964888
iter  10 value 761.809666
iter   9 value 537.504755
iter  11 value 564.123572
iter   5 value 977.145812
iter  10 value 435.981198
iter  12 value 173.973682
iter  11 value 280.770558
iter   6 value 876.508030
iter  13 value 168.691248
iter  12 value 280.223677
iter  14 value 167.721112
iter  13 value 176.628271
iter   7 value 819.296088
iter  15 value 165.189395
iter  16 value 164.066683
iter  14 value 139.623497
iter  17 value 163.990888
iter   8 value 762.084146
iter  15 value 115.697644
iter  18 value 163.988725
iter  16 value 102.582409
iter  19 value 163.988184
iter  20 value 163.987163
iter  21 value 163.987132
iter   9 value 723.190207
iter  21 value 163.987132
iter  10 value 611.953888
iter  11 value 498.187094
iter  17 value 98.934756
iter  18 value 97.255592
iter  19 value 96.881271
iter  12 value 325.737423
iter  20 value 96.658424
iter  21 value 163.987132
final  value 163.987132 
converged
iter  13 value 314.747014
iter  21 value 96.641201


iter  14 value 293.535387
iter  22 value 96.640581
iter  15 value 213.218256
iter  23 value 96.640577
iter  24 value 96.640573
iter  25 value 96.640527
iter  16 value 203.962457
iter  25 value 96.640526
KEGG_PYRUVATE_METABOLISM 
iter  17 value 172.301146
initial  value 9728.592730 
iter  18 value 170.636764
iter   2 value 1372.583860
iter  19 value 147.475188
iter  20 value 114.077782
iter   3 value 1369.855362
iter   4 value 1255.046200
iter  21 value 105.546014
iter  22 value 103.755060
iter   5 value 869.455757
iter  25 value 96.640526
final  value 96.640526 
converged
iter   6 value 397.930215
iter  23 value 103.746576


iter   7 value 238.974462
iter  24 value 103.564697
iter  25 value 103.558558
iter   8 value 233.163585
iter  26 value 103.558511
iter   9 value 232.671539
iter  26 value 103.558511
KEGG_GLYOXYLATE_AND_DICARBOXYLATE_METABOLISM 
iter  10 value 232.051863
initial  value 9718.169566 
iter  11 value 231.997339
iter  26 value 103.558511
final  value 103.558511 
converged
iter  12 value 231.997016
iter   2 value 412.482602


iter  13 value 231.994301
iter   3 value 411.653541
iter  14 value 231.994166
iter   4 value 410.079666
iter  14 value 231.994166
iter   5 value 409.506616
iter   6 value 409.063241
KEGG_PROPANOATE_METABOLISM 
initial  value 9725.627947 
iter   7 value 256.972474
iter  14 value 231.994166
final  value 231.994166 
converged
iter   8 value 191.590965


iter   2 value 1328.529764
iter   9 value 168.210480
iter   3 value 1328.035340
iter   4 value 1323.483031
iter  10 value 127.901857
iter   5 value 1309.725758
iter  11 value 114.116491
KEGG_BUTANOATE_METABOLISM 
initial  value 9727.614767 
iter   6 value 1282.517167
iter   7 value 898.896552
iter  12 value 106.413006
iter   2 value 1689.681273
iter   8 value 576.340241
iter  13 value 103.885204
iter   3 value 1688.396832
iter   4 value 1681.356139
iter  14 value 101.639298
iter   9 value 286.180336
iter  15 value 101.010624
iter  10 value 232.745837
iter   5 value 1663.866051
iter  16 value 99.165804
iter   6 value 1639.304118
iter  17 value 98.943977
iter   7 value 1017.013954
iter  11 value 205.486550
iter  18 value 98.737317
iter  19 value 98.724473
iter  12 value 203.576917
iter  20 value 98.724455
iter   8 value 582.806353
iter  20 value 98.724455
iter   9 value 259.537809
iter  13 value 200.667287
iter  14 value 199.213444
iter  15 value 198.995369
iter  10 value 238.761952
iter  16 value 198.987673
iter  11 value 234.237834
iter  20 value 98.724455
final  value 98.724455 
converged
iter  17 value 198.987668
iter  12 value 232.788093


iter  18 value 198.987645
iter  13 value 226.216061
iter  19 value 198.987640
iter  19 value 198.987640
iter  14 value 224.826863
iter  15 value 224.651787
iter  19 value 198.987640
final  value 198.987640 
converged
iter  16 value 224.650441
KEGG_ONE_CARBON_POOL_BY_FOLATE 
initial  value 9718.171948 
iter  16 value 224.650439
final  value 224.650439 
converged


iter   2 value 556.927221
iter   3 value 554.059289
iter   4 value 552.531288
KEGG_RIBOFLAVIN_METABOLISM 
iter   5 value 551.300366
initial  value 9718.174531 
iter   6 value 550.086993
KEGG_NICOTINATE_AND_NICOTINAMIDE_METABOLISM 
initial  value 9720.664585 
iter   7 value 259.437457
iter   2 value 879.762797
iter   2 value 1158.210964
iter   8 value 192.569410
iter   3 value 874.740658
iter   4 value 872.696341
iter   3 value 1148.500588
iter   9 value 139.586691
iter   4 value 1145.828167
iter  10 value 121.125533
iter   5 value 1076.544255
iter  11 value 111.925191
iter   5 value 856.881824
iter   6 value 871.069279
iter   7 value 562.943407
iter  12 value 107.418080
iter  13 value 103.906328
iter   6 value 849.655349
iter   7 value 661.823283
iter   8 value 441.625832
iter  14 value 102.819366
iter  15 value 101.756534
iter   9 value 365.749310
iter   8 value 174.936530
iter  16 value 101.640818
iter  10 value 181.986671
iter  17 value 101.604729
iter  11 value 168.946337
iter   9 value 153.641237
iter  12 value 162.137278
iter  18 value 101.574684
iter  10 value 105.070368
iter  19 value 101.551057
iter  13 value 148.003497
iter  11 value 104.298184
iter  14 value 140.387137
iter  15 value 139.662527
iter  16 value 137.808033
iter  12 value 103.962752
iter  13 value 103.739011
iter  17 value 137.668906
iter  14 value 103.729107
iter  18 value 137.664878
iter  15 value 103.728771
iter  16 value 103.728753
iter  19 value 137.662521
iter  20 value 137.662479
iter  20 value 137.662479
iter  16 value 103.728753
final  value 103.728753 
converged
iter  20 value 137.662479
final  value 137.662479 
converged


KEGG_PANTOTHENATE_AND_COA_BIOSYNTHESIS 
initial  value 9718.174287 
KEGG_FOLATE_BIOSYNTHESIS 
initial  value 9715.680687 
iter   2 value 423.929680
iter   3 value 415.515588
iter   4 value 415.066897
iter   5 value 414.218710
iter   6 value 411.939943
iter   7 value 223.388723
iter  20 value 101.537862
iter  21 value 101.537839
iter  21 value 101.537839
final  value 101.537839 
converged


KEGG_RETINOL_METABOLISM 
initial  value 9726.628160 
iter   2 value 2346.689741
iter   3 value 2269.137238
iter   4 value 2243.050948
iter   5 value 2098.126603
iter   2 value 1067.397139
iter   3 value 1019.641968
iter   4 value 1013.086169
iter   6 value 2026.823411
iter   5 value 853.624123
iter   7 value 1751.917052
iter   8 value 1477.014410
iter   6 value 844.565366
iter   9 value 1453.833682
iter   7 value 833.448257
iter  10 value 1330.673694
iter   8 value 831.170059
iter   8 value 149.074668
iter  11 value 968.293919
iter   9 value 686.551922
iter   9 value 111.321963
iter  10 value 482.074558
iter  10 value 86.368586
iter  12 value 565.784768
iter  11 value 72.772815
iter  11 value 161.203145
iter  13 value 449.793917
iter  12 value 144.704183
iter  12 value 68.180144
iter  13 value 114.553512
iter  13 value 67.395870
iter  14 value 107.709602
iter  14 value 67.263059
iter  15 value 67.196407
iter  14 value 430.567939
iter  15 value 104.461470
iter  15 value 419.455084
iter  16 value 103.681915
iter  16 value 67.183408
iter  16 value 405.828860
iter  17 value 67.182874
iter  17 value 103.646416
iter  17 value 376.494752
iter  18 value 67.179310
iter  19 value 67.178856
iter  18 value 103.598371
iter  18 value 333.534485
iter  19 value 103.594822
iter  19 value 67.178855
iter  20 value 103.594753
iter  20 value 103.594753
iter  19 value 269.869041
iter  20 value 248.039407
iter  21 value 217.216145
iter  20 value 103.594753
final  value 103.594753 
converged
iter  19 value 67.178855
final  value 67.178855 
converged
iter  22 value 214.192813


iter  23 value 214.171877
iter  24 value 214.167723
iter  25 value 214.162557
iter  26 value 214.162526
iter  26 value 214.162526
KEGG_TERPENOID_BACKBONE_BIOSYNTHESIS 
KEGG_PORPHYRIN_AND_CHLOROPHYLL_METABOLISM 
initial  value 9718.173590 
initial  value 9721.161789 
iter  26 value 214.162526
final  value 214.162526 
converged
iter   2 value 1151.934072
iter   2 value 703.419622
iter   3 value 1144.691007
iter   3 value 697.156739
iter   4 value 695.857307


iter   5 value 693.504611
iter   4 value 1141.858023
iter   6 value 690.521560
iter   5 value 1121.522313
iter   6 value 1116.362253
iter   7 value 804.983519
iter   7 value 187.362497
KEGG_LIMONENE_AND_PINENE_DEGRADATION 
initial  value 9716.678176 
iter   8 value 146.550003
iter   8 value 555.329395
iter   9 value 108.212356
iter   9 value 348.335489
iter  10 value 105.448974
iter   2 value 525.625006
iter  11 value 104.078276
iter   3 value 518.436815
iter   4 value 517.679460
iter  12 value 103.615576
iter  10 value 299.249337
iter  11 value 222.058735
iter   5 value 516.832918
iter  13 value 103.129622
iter   6 value 513.776669
iter  14 value 103.032128
iter   7 value 229.262204
iter  12 value 189.625065
iter  15 value 103.031965
iter  16 value 103.031961
iter  13 value 173.038566
iter  14 value 161.570781
iter   8 value 157.337529
iter  16 value 103.031961
final  value 103.031961 
converged
iter   9 value 128.365512
iter  15 value 158.627791
iter  10 value 109.779603
iter  16 value 145.788023


iter  11 value 99.662038
iter  12 value 88.671938
KEGG_NITROGEN_METABOLISM 
iter  13 value 86.049792
initial  value 9721.161530 
iter  17 value 145.163196
iter  18 value 144.543143
iter  19 value 144.125282
iter  14 value 82.983917
iter  20 value 144.069736
iter  15 value 82.222276
iter   2 value 1120.600781
iter  21 value 144.066925
iter  16 value 81.979060
iter   3 value 1114.267213
iter  22 value 144.066906
iter  22 value 144.066906
iter   4 value 1111.466870
iter  17 value 81.904103
iter  18 value 81.767930
iter   5 value 1099.136457
iter  19 value 81.739178
iter   6 value 1098.727038
iter  20 value 81.738566
iter   7 value 809.293031
iter  21 value 81.738564
iter  22 value 144.066906
final  value 144.066906 
converged
iter   8 value 440.084824
iter  21 value 81.738564
final  value 81.738564 
converged


iter   9 value 341.274497
iter  10 value 226.584629


KEGG_SULFUR_METABOLISM 
iter  11 value 206.842517
initial  value 9715.182011 
iter  12 value 187.554941
KEGG_AMINOACYL_TRNA_BIOSYNTHESIS 
initial  value 9727.612351 
iter  13 value 167.748325
iter   2 value 447.905547
iter  14 value 160.147504
iter   3 value 444.970697
iter   4 value 443.818403
iter  15 value 146.473415
iter   2 value 1587.222024
iter   3 value 1586.505045
iter  16 value 144.362236
iter   4 value 1580.117236
iter  17 value 144.059949
iter   5 value 431.438668
iter   5 value 1566.146015
iter   6 value 1481.361305
iter  18 value 143.989489
iter   6 value 431.210265
iter  19 value 143.937590
iter  20 value 143.937230
iter  20 value 143.937230
iter   7 value 204.829812
iter   7 value 928.506310
iter   8 value 126.012463
iter   8 value 604.250417
iter  20 value 143.937230
final  value 143.937230 
converged
iter   9 value 76.342383


iter  10 value 66.733513
iter   9 value 346.255424
iter  11 value 61.502122
iter  10 value 315.709129
iter  11 value 271.353409
iter  12 value 61.373982
iter  13 value 60.480967
iter  12 value 256.244778
iter  14 value 60.171081
iter  15 value 60.121092
iter  16 value 60.116171
iter  13 value 230.286423
KEGG_METABOLISM_OF_XENOBIOTICS_BY_CYTOCHROME_P450 
initial  value 9726.628916 
iter  14 value 225.263052
iter  17 value 60.115949
iter  15 value 224.470196
iter  16 value 223.832507
iter   2 value 2103.974890
iter  18 value 60.115696
iter  19 value 60.115593
iter   3 value 2088.140949
iter  19 value 60.115593
iter   4 value 2078.996326
iter  17 value 223.827989
iter  18 value 223.825729
iter  19 value 223.824665
iter  19 value 223.824665
iter   5 value 1584.102565
iter  19 value 60.115593
final  value 60.115593 
converged


iter  19 value 223.824665
final  value 223.824665 
converged
iter   6 value 864.693022


KEGG_DRUG_METABOLISM_CYTOCHROME_P450 
initial  value 9727.620705 
iter   7 value 644.269902
KEGG_DRUG_METABOLISM_OTHER_ENZYMES 
initial  value 9724.641748 
iter   2 value 2118.132385
iter   3 value 2108.199901
iter   8 value 555.431113
iter   4 value 2098.846288
iter   2 value 1603.960127
iter   5 value 1292.327604
iter   3 value 1597.436840
iter   9 value 497.035818
iter   4 value 1591.935113
iter   6 value 1081.381137
iter  10 value 478.738038
iter  11 value 343.087640
iter   7 value 268.915795
iter   8 value 227.482442
iter  12 value 338.825783
iter   9 value 227.182547
iter  13 value 230.259749
iter  10 value 226.517442
iter  11 value 226.454321
iter  14 value 219.980290
iter  15 value 216.271223
iter  16 value 214.945986
iter  12 value 226.454228
iter  13 value 226.454081
iter  17 value 214.788844
iter  14 value 226.454009
iter  14 value 226.454009
iter  18 value 214.500924
iter  19 value 214.355877
iter  20 value 214.353286
iter  21 value 214.353247
iter  14 value 226.454009
final  value 226.454009 
converged
iter  21 value 214.353247
final  value 214.353247 
converged


KEGG_BIOSYNTHESIS_OF_UNSATURATED_FATTY_ACIDS 
initial  value 9720.662584 
iter   2 value 1648.927312
iter   3 value 1527.764172
KEGG_ABC_TRANSPORTERS 
initial  value 9726.628861 
iter   2 value 2074.667566
iter   3 value 2064.626103
iter   4 value 2055.585578
iter   5 value 1539.566406
iter   6 value 1452.882711
iter   7 value 871.597036
iter   5 value 1807.784409
iter   8 value 685.651131
iter   6 value 1755.226048
iter   9 value 502.124371
iter  10 value 410.756718
iter   7 value 739.943094
iter  11 value 236.939494
iter   8 value 502.953250
iter  12 value 221.874745
iter   9 value 340.865164
iter  13 value 215.585280
iter  10 value 306.017785
iter  14 value 191.127574
iter  15 value 190.108770
iter  16 value 189.258795
iter  17 value 189.248626
iter  18 value 189.132320
iter  19 value 189.104132
iter  20 value 189.104055
iter  20 value 189.104055
iter  20 value 189.104055
final  value 189.104055 
converged


iter   4 value 1483.921594
KEGG_RIBOSOME 
initial  value 9726.600927 
iter   5 value 1411.718140
iter   2 value 903.024268
iter   6 value 1222.697996
iter   3 value 902.710332
iter   7 value 1087.836559
iter   4 value 901.038208
iter   5 value 883.857128
iter   6 value 851.660778
iter   7 value 690.836211
iter   8 value 1035.611673
iter   9 value 1035.495084
iter  10 value 626.876252
iter   8 value 389.088021
iter  11 value 289.647054
iter   9 value 246.854749
iter  10 value 232.961010
iter  11 value 215.156111
iter  12 value 285.853249
iter  13 value 243.021609
iter  12 value 205.251631
iter  13 value 203.207759
iter  14 value 210.382110
iter  11 value 250.410387
iter  14 value 202.424964
iter  12 value 246.415749
iter  15 value 146.252803
iter  15 value 201.958035
iter  16 value 201.955166
iter  16 value 140.433096
iter  13 value 228.971329
iter  14 value 219.919955
iter  15 value 216.430885
iter  16 value 214.633382
iter  17 value 201.955089
iter  17 value 137.470330
iter  18 value 137.068617
iter  18 value 201.955079
iter  17 value 214.447956
iter  19 value 136.940311
iter  19 value 201.955061
iter  18 value 214.424019
iter  19 value 214.377251
iter  20 value 136.930797
iter  20 value 201.955055
iter  20 value 201.955055
iter  20 value 214.338317
iter  21 value 214.338167
iter  21 value 136.928396
iter  21 value 214.338166
final  value 214.338166 
converged


iter  22 value 136.928393
iter  22 value 136.928393
iter  20 value 201.955055
final  value 201.955055 
converged
iter  22 value 136.928392
final  value 136.928392 
converged


KEGG_RNA_DEGRADATION 
initial  value 9735.540536 
KEGG_BASAL_TRANSCRIPTION_FACTORS 
initial  value 9726.628475 
KEGG_RNA_POLYMERASE 
initial  value 9722.151623 
iter   2 value 3606.658826
iter   3 value 3516.841597
iter   4 value 3467.628616
iter   2 value 932.030042
iter   2 value 1981.145141
iter   3 value 1971.294391
iter   3 value 931.357793
iter   4 value 1963.176521
iter   4 value 928.530219
iter   5 value 924.542457
iter   6 value 918.976454
iter   5 value 3060.730845
iter   5 value 1459.087331
iter   7 value 731.273939
iter   6 value 837.629790
iter   8 value 585.047509
iter   7 value 587.845809
iter   9 value 464.109941
iter   8 value 406.414505
iter  10 value 230.415817
iter  11 value 188.979796
iter   9 value 377.731138
iter   6 value 3035.194883
iter  12 value 180.273783
iter   7 value 2904.236170
iter  13 value 159.381975
iter  14 value 156.848588
iter  10 value 343.458273
iter  11 value 335.716557
iter  15 value 154.848667
iter  12 value 335.195188
iter  16 value 154.579389
iter   8 value 2805.913176
iter  13 value 230.994115
iter  14 value 215.894306
iter  17 value 154.578967
iter  15 value 215.537403
iter   9 value 2729.708551
iter  18 value 154.521718
iter  10 value 2374.460676
iter  16 value 214.514933
iter  11 value 1694.119384
iter  19 value 154.506077
iter  20 value 154.506035
iter  17 value 214.326757
iter  20 value 154.506035
iter  12 value 1203.418716
iter  18 value 214.294955
iter  20 value 154.506035
final  value 154.506035 
converged
iter  13 value 981.725402
iter  19 value 214.229367


iter  20 value 214.229128
iter  20 value 214.229127
iter  14 value 937.234461
iter  15 value 914.846015
iter  16 value 731.387300
iter  20 value 214.229127
final  value 214.229127 
converged
KEGG_DNA_REPLICATION 
initial  value 9724.636085 
iter  17 value 651.119358


iter   2 value 1246.365277
iter  18 value 350.012686
iter   3 value 1245.693404
iter   4 value 1241.540065
iter  19 value 342.556377
iter   5 value 1231.973155
KEGG_SPLICEOSOME 
initial  value 9759.561653 
iter  20 value 333.568411
iter   6 value 1214.203803
iter  21 value 325.423607
iter   7 value 874.119960
iter   2 value 5455.747854
iter   8 value 616.058123
iter   3 value 5448.823697
iter   4 value 5257.659581
iter   9 value 532.395232
iter  22 value 320.722213
iter  10 value 249.115377
iter   5 value 3727.199655
iter  23 value 320.668564
iter  11 value 205.603783
iter  24 value 320.270321
iter   6 value 2261.483792
iter  25 value 320.267731
iter  12 value 196.683733
iter  26 value 320.267719
iter   7 value 825.930425
iter  13 value 193.043775
iter  26 value 320.267719
final  value 320.267719 
converged
iter  14 value 187.483415
iter   8 value 698.163332
iter  15 value 187.104809
iter   9 value 634.281715


iter  16 value 186.870445
iter  10 value 580.128677
iter  11 value 578.315149
iter  17 value 186.857759
iter  18 value 186.829774
iter  19 value 186.819659
iter  12 value 575.865193
iter  20 value 186.819651
iter  20 value 186.819651
KEGG_PROTEASOME 
initial  value 9725.129530 
iter  13 value 575.836391
iter  20 value 186.819651
final  value 186.819651 
converged
iter  14 value 575.614918
iter  15 value 575.614304
iter  15 value 575.614301
iter   2 value 1186.058651


iter   3 value 1185.836134
iter   4 value 1182.190992
iter  15 value 575.614301
final  value 575.614301 
converged
iter   5 value 1169.244988
iter   6 value 1147.190746


KEGG_PROTEIN_EXPORT 
initial  value 9723.151638 
KEGG_PPAR_SIGNALING_PATHWAY 
iter   7 value 847.911377
initial  value 9738.009717 
iter   2 value 1485.309917
iter   3 value 1476.166764
iter   4 value 1471.686332
iter   8 value 502.161757
iter   9 value 383.787649
iter   5 value 1435.754110
iter   6 value 1062.356250
iter  10 value 236.907991
iter  11 value 194.529363
iter   7 value 545.564773
iter  12 value 194.082399
iter   8 value 427.373629
iter   9 value 224.049069
iter  13 value 192.542893
iter  14 value 191.821534
iter  10 value 205.305229
iter  15 value 191.766209
iter  16 value 191.764785
iter  11 value 184.104781
iter  17 value 191.764702
iter  12 value 182.649450
iter  18 value 191.764676
iter  13 value 171.032356
iter  14 value 170.578385
iter  19 value 191.764665
iter  19 value 191.764665
iter  15 value 170.284655
iter  16 value 170.284271
iter  19 value 191.764665
final  value 191.764665 
converged
iter  17 value 170.284268


iter  17 value 170.284267
iter  17 value 170.284266
final  value 170.284266 
converged
KEGG_BASE_EXCISION_REPAIR 
initial  value 9722.651233 


iter   2 value 1126.007218
iter   3 value 1123.880632
iter   4 value 1120.375446
iter   5 value 1116.388210
KEGG_NUCLEOTIDE_EXCISION_REPAIR 
initial  value 9728.115328 
iter   6 value 1103.041656
iter   7 value 817.060365
iter   8 value 657.107682
iter   9 value 497.715354
iter  10 value 415.031894
iter   2 value 3743.767543
iter   3 value 3705.497529
iter   4 value 3671.460163
iter  11 value 223.265532
iter  12 value 202.771123
iter   5 value 3456.399535
iter  13 value 184.976899
iter  14 value 177.382259
iter   6 value 3278.697207
iter  15 value 164.374337
iter  16 value 162.631928
iter   7 value 2572.721674
iter  17 value 162.393079
iter  18 value 162.390348
iter  19 value 162.381247
iter  20 value 162.381223
iter  20 value 162.381223
iter   8 value 2185.860990
iter  20 value 162.381223
final  value 162.381223 
converged


iter   9 value 1939.853941
KEGG_MISMATCH_REPAIR 
initial  value 9719.169733 
iter   2 value 806.299995
iter   3 value 801.000671
iter  10 value 1576.143141
iter   4 value 799.253532
iter  11 value 1140.011464
iter   5 value 796.506645
iter  12 value 1137.459330
iter  13 value 671.585167
iter   2 value 2038.381306
iter   3 value 2032.705180
iter  14 value 494.883955
iter   4 value 2023.598800
iter   5 value 1924.720927
iter  15 value 412.639262
iter   6 value 1686.132593
iter  16 value 363.839625
iter   7 value 761.383367
iter  17 value 361.653257
iter   8 value 400.025311
iter  18 value 350.485496
iter  19 value 349.133452
iter   9 value 363.491204
iter  20 value 348.563893
iter  10 value 276.375337
iter  21 value 348.506789
iter  11 value 249.736148
iter  22 value 348.496566
iter  12 value 247.899916
iter  23 value 348.496213
iter  13 value 240.109193
iter  24 value 348.496073
iter  14 value 235.310199
iter  24 value 348.496072
iter  15 value 232.210412
iter  16 value 232.179706
iter  17 value 232.173896
iter  18 value 232.170195
iter  19 value 232.166811
iter  19 value 232.166810
iter  24 value 348.496072
final  value 348.496072 
converged


iter  19 value 232.166810
final  value 232.166810 
converged
KEGG_HOMOLOGOUS_RECOMBINATION 
initial  value 9720.164818 


iter   2 value 867.791883
iter   3 value 864.245960
KEGG_NON_HOMOLOGOUS_END_JOINING 
initial  value 9716.179813 
iter   6 value 792.540659
iter   4 value 861.995192
iter   5 value 859.932756
iter   7 value 320.154255
iter   6 value 853.287096
iter   2 value 531.375741
iter   7 value 683.224449
iter   8 value 137.410736
iter   9 value 133.776092
iter   3 value 521.681524
iter   8 value 216.992678
iter   4 value 521.118395
iter  10 value 132.937110
iter   9 value 197.002831
iter  11 value 126.746387
iter   5 value 514.907254
iter   6 value 511.068572
iter  10 value 147.364448
iter  12 value 126.559714
iter  11 value 142.749010
iter   7 value 216.757764
iter  13 value 117.618796
iter  12 value 131.325503
iter  14 value 117.062001
iter   8 value 130.477460
iter  15 value 116.770759
iter  16 value 116.720049
iter  13 value 130.264605
iter   9 value 101.774881
iter  14 value 130.036093
iter  17 value 116.715929
iter  18 value 116.715695
iter  10 value 83.695122
iter  15 value 129.816729
iter  16 value 129.812067
iter  11 value 76.837338
iter  19 value 116.715630
iter  20 value 116.715619
iter  12 value 76.809334
iter  16 value 129.812065
final  value 129.812065 
converged
iter  20 value 116.715619
iter  13 value 75.083196
iter  14 value 74.943083


iter  15 value 74.876053
iter  16 value 74.871843
iter  20 value 116.715619
final  value 116.715619 
converged
iter  17 value 74.871757


iter  18 value 74.871743
iter  19 value 74.871733
KEGG_MAPK_SIGNALING_PATHWAY 
iter  20 value 74.871724
initial  value 9826.916588 
iter  20 value 74.871724
KEGG_ERBB_SIGNALING_PATHWAY 
iter   2 value 4381.618474
initial  value 9752.153311 
iter  20 value 74.871724
final  value 74.871724 
converged
iter   3 value 3413.594066


iter   2 value 8222.516378
iter   4 value 3196.933715
iter   3 value 6305.188289
iter   5 value 3146.342058
iter   6 value 2745.806566
iter   4 value 5323.999881
KEGG_CALCIUM_SIGNALING_PATHWAY 
initial  value 9786.712612 
iter   7 value 2741.956265
iter   8 value 1718.043579
iter   2 value 2693.304675
iter   9 value 1237.486223
iter  10 value 1215.188822
iter  11 value 1200.764975
iter   3 value 2239.990489
iter   5 value 5248.401728
iter   4 value 2185.800862
iter   6 value 5153.126206
iter  12 value 1200.652583
iter   5 value 1952.877378
iter  13 value 1198.869443
iter  14 value 1198.847491
iter   7 value 5100.014571
iter   8 value 1231.841550
iter   6 value 1901.138344
iter  15 value 1198.847427
iter  15 value 1198.847427
iter   9 value 533.284436
iter  10 value 500.567664
iter   7 value 1856.249293
iter  11 value 497.524815
iter  15 value 1198.847427
final  value 1198.847427 
converged
iter   8 value 1227.150839


iter  12 value 496.266656
iter   9 value 853.430477
iter  13 value 495.038879
iter  10 value 845.751758
iter  14 value 494.478887
iter  11 value 843.695250
iter  15 value 494.478318
iter  15 value 494.478314
KEGG_CYTOKINE_CYTOKINE_RECEPTOR_INTERACTION 
initial  value 9801.570594 
iter  12 value 843.671611
iter  15 value 494.478314
final  value 494.478314 
converged


iter  13 value 842.841147
iter   2 value 2951.090648
iter  14 value 842.748066
iter   3 value 2666.022064
KEGG_CHEMOKINE_SIGNALING_PATHWAY 
iter  15 value 842.747832
initial  value 9785.721307 
iter  15 value 842.747832
iter   4 value 2596.903996
iter   2 value 2804.275793
iter  15 value 842.747832
final  value 842.747832 
converged
iter   5 value 1768.515104
iter   3 value 2215.986612
iter   4 value 2148.786372


iter   6 value 1008.685644
iter   5 value 2074.715950
iter   7 value 1007.483239
iter   6 value 1975.248384
iter   8 value 985.313166
KEGG_PHOSPHATIDYLINOSITOL_SIGNALING_SYSTEM 
initial  value 9746.368822 
iter   9 value 981.041213
iter  10 value 980.033240
iter   7 value 1961.667799
iter   2 value 5694.599700
iter  11 value 979.987748
iter   3 value 5342.875578
iter   8 value 1370.871679
iter   4 value 4977.396247
iter   9 value 869.254045
iter  12 value 979.987220
iter  10 value 842.288520
iter  11 value 840.353203
iter  13 value 979.987051
iter  14 value 979.986928
iter  14 value 979.986928
iter  12 value 840.082388
iter   5 value 4843.209123
iter  14 value 979.986928
final  value 979.986928 
converged
iter  13 value 833.028440
iter   6 value 3245.709733
iter  14 value 832.305367


iter   7 value 2640.600032
iter  15 value 832.285005
iter  16 value 832.284476
iter   8 value 941.202652
iter   9 value 787.510132
iter  16 value 832.284476
final  value 832.284476 
converged
KEGG_NEUROACTIVE_LIGAND_RECEPTOR_INTERACTION 
iter  10 value 544.095345


initial  value 9810.609021 
iter  11 value 539.603674
iter  12 value 531.271586
KEGG_CELL_CYCLE 
initial  value 9761.051873 
iter  13 value 486.841493
iter  14 value 452.201089
iter   2 value 7724.998241
iter  15 value 451.779878
iter   3 value 7348.653854
iter   4 value 6860.646928
iter  16 value 441.019477
iter  17 value 439.770292
iter  18 value 439.676807
iter  19 value 439.675189
iter  20 value 439.674346
iter   5 value 6324.078482
iter   6 value 6323.611291
iter  20 value 439.674346
final  value 439.674346 
converged


iter   7 value 6305.815442
iter   8 value 4870.651949
iter   9 value 1781.193798
iter   2 value 3159.543640
iter   3 value 2928.499740
iter   4 value 2844.397836
iter   5 value 2220.401827
iter   6 value 2038.876635
iter   7 value 1997.086542
iter   8 value 1474.146945
iter   9 value 1323.428595
iter  10 value 1147.394718
iter  11 value 1076.092005
iter  12 value 1068.163871
iter  13 value 1061.972633
iter  14 value 1061.023360
iter  15 value 1060.998897
KEGG_OOCYTE_MEIOSIS 
iter  16 value 1060.998844
initial  value 9757.141348 
iter  10 value 1043.373156
iter  11 value 936.533075
iter  16 value 1060.998844
final  value 1060.998844 
converged
iter   2 value 7385.321505
iter   3 value 6900.874503
iter  12 value 845.051043


iter   4 value 6257.153160
iter  13 value 648.943492
iter  14 value 599.381782
iter  15 value 593.545651
iter  16 value 593.268906
KEGG_P53_SIGNALING_PATHWAY 
initial  value 9739.479968 
iter  17 value 593.238344
iter   5 value 6141.354923
iter  18 value 593.234816
iter   2 value 4679.184450
iter  19 value 593.217729
iter   3 value 4367.017157
iter  20 value 593.217330
iter  20 value 593.217329
iter   4 value 4084.707926
iter   6 value 5583.073962
iter  20 value 593.217329
final  value 593.217329 
converged
iter   7 value 5025.192092


iter   8 value 4839.669863
iter   5 value 3821.499759
iter   9 value 3382.196219
iter   6 value 3034.890181
iter  10 value 2456.049893
iter   7 value 1508.298076
KEGG_UBIQUITIN_MEDIATED_PROTEOLYSIS 
initial  value 9770.248081 
iter   8 value 1305.010591
iter  11 value 1577.714805
iter  12 value 1574.709101
iter   2 value 2405.549782
iter   9 value 1039.256122
iter   3 value 1756.960329
iter  10 value 964.729236
iter   4 value 1701.593559
iter  13 value 561.412083
iter  14 value 556.863385
iter  15 value 553.023778
iter  11 value 744.607234
iter   5 value 1657.023885
iter   6 value 1608.400826
iter  16 value 552.845499
iter  12 value 606.376247
iter  17 value 552.845457
iter  13 value 401.877007
iter   7 value 1418.320910
iter  14 value 385.496072
iter   8 value 1064.378724
iter  18 value 552.843073
iter  19 value 552.841390
iter   9 value 1063.677271
iter  19 value 552.841390
iter  15 value 374.126337
iter  10 value 955.238014
iter  11 value 866.101451
iter  16 value 370.466557
iter  19 value 552.841390
final  value 552.841390 
converged
iter  17 value 364.484881
iter  12 value 853.272502


iter  18 value 363.925040
iter  13 value 685.985421
iter  14 value 682.867205
iter  19 value 363.923541
iter  15 value 682.777165
iter  20 value 363.923456
iter  16 value 682.744589
iter  20 value 363.923456
final  value 363.923456 
converged
KEGG_SNARE_INTERACTIONS_IN_VESICULAR_TRANSPORT 
initial  value 9728.612854 
iter  17 value 682.744546


iter  18 value 682.744532
iter  19 value 682.744420
iter  19 value 682.744420
iter   2 value 2349.199512
iter   3 value 2338.286485
iter   4 value 2326.607964
KEGG_REGULATION_OF_AUTOPHAGY 
initial  value 9722.654716 
iter  19 value 682.744420
final  value 682.744420 
converged


iter   5 value 1846.066662
iter   2 value 1680.797242
iter   6 value 749.737301
iter   3 value 1636.030407
iter   4 value 1626.729248
iter   7 value 476.499706
KEGG_LYSOSOME 
iter   5 value 1542.299086
initial  value 9765.913543 
iter   8 value 393.280948
iter   9 value 291.886610
iter   6 value 1404.824321
iter   7 value 1264.839004
iter   2 value 6822.736850
iter  10 value 276.939093
iter   3 value 6740.121244
iter  11 value 262.861333
iter   4 value 3315.574710
iter  12 value 252.468508
iter   8 value 1220.261945
iter  13 value 245.482812
iter   5 value 2285.480044
iter   9 value 874.072213
iter  14 value 242.496767
iter   6 value 1364.479722
iter  10 value 182.756953
iter  15 value 239.456676
iter  16 value 238.778471
iter  11 value 171.455560
iter   7 value 1358.116004
iter   8 value 1000.087081
iter  17 value 238.694189
iter  12 value 164.523713
iter   9 value 764.373266
iter  18 value 238.676301
iter  13 value 164.394928
iter  10 value 669.716236
iter  19 value 238.656841
iter  14 value 163.971973
iter  20 value 238.656800
iter  15 value 163.959870
iter  11 value 643.343101
iter  20 value 238.656800
iter  16 value 163.955845
iter  12 value 642.517408
iter  20 value 238.656800
final  value 238.656800 
converged
iter  13 value 642.333293
iter  17 value 163.955580
iter  14 value 641.503953
iter  18 value 163.955529
iter  15 value 641.487092


iter  19 value 163.955498
iter  16 value 641.486792
iter  20 value 163.955439
iter  20 value 163.955439
iter  16 value 641.486792
final  value 641.486792 
converged
KEGG_ENDOCYTOSIS 
initial  value 9789.486644 


iter  20 value 163.955439
final  value 163.955439 
converged
iter   2 value 3122.659202
KEGG_PEROXISOME 
initial  value 9744.389487 
iter   3 value 2322.041789


iter   4 value 2210.902397
iter   5 value 2133.788442
iter   2 value 3544.990791
KEGG_MTOR_SIGNALING_PATHWAY 
iter   6 value 2111.615183
initial  value 9736.958965 
iter   3 value 3540.171632
iter   4 value 3215.129810
iter   7 value 2086.687253
iter   5 value 510.125531
iter   2 value 5469.005649
iter   3 value 4290.463205
iter   8 value 1472.335356
iter   4 value 3841.142418
iter   9 value 1003.206840
iter   6 value 477.187771
iter  10 value 884.680362
iter   5 value 2316.915674
iter   7 value 416.907152
iter  11 value 873.532856
iter   6 value 2230.967453
iter   8 value 416.270247
iter   7 value 837.891318
iter   9 value 416.122605
iter  12 value 873.254328
iter   8 value 634.595155
iter  10 value 416.068420
iter  11 value 416.068281
iter  13 value 865.614379
iter   9 value 523.757806
iter  14 value 864.839384
iter  11 value 416.068281
final  value 416.068281 
converged
iter  15 value 864.824094
iter  16 value 864.824023
iter  10 value 368.310468


iter  16 value 864.824022
final  value 864.824022 
converged
iter  11 value 346.732799
iter  12 value 337.119945


iter  13 value 334.026637
KEGG_APOPTOSIS 
iter  14 value 331.043528
initial  value 9746.867501 
KEGG_CARDIAC_MUSCLE_CONTRACTION 
initial  value 9738.005230 
iter   2 value 5411.401880
iter  15 value 330.131470
iter   3 value 5224.956897
iter  16 value 330.034838
iter  17 value 329.917883
iter   4 value 5063.065188
iter  18 value 329.560112
iter   2 value 3267.902621
iter  19 value 329.555338
iter   3 value 3262.682382
iter  20 value 329.555328
iter   4 value 3234.165065
iter   5 value 2562.171262
iter   5 value 4824.974532
iter  21 value 329.555320
iter  21 value 329.555318
iter   6 value 2044.736296
iter   7 value 1571.589764
iter   8 value 812.194998
iter  21 value 329.555318
final  value 329.555318 
converged
iter   9 value 660.479457


iter  10 value 515.660042
iter  11 value 467.656543
iter  12 value 428.800690
KEGG_VASCULAR_SMOOTH_MUSCLE_CONTRACTION 
initial  value 9759.596607 
iter  13 value 372.978234
iter  14 value 364.161194
iter  15 value 347.998351
iter  16 value 347.812193
iter  17 value 347.788509
iter  18 value 347.757999
iter  19 value 347.755022
iter  19 value 347.755020
iter  19 value 347.755020
final  value 347.755020 
converged


KEGG_WNT_SIGNALING_PATHWAY 
initial  value 9778.393082 
iter   2 value 2841.707202
iter   6 value 4582.915912
iter   3 value 1990.429081
iter   4 value 1884.755851
iter   7 value 4285.578734
iter   5 value 1847.520463
iter   6 value 1839.610406
iter   7 value 1837.396161
iter   8 value 941.640880
iter   8 value 4016.139724
iter   9 value 813.998372
iter  10 value 774.827227
iter  11 value 761.426098
iter   9 value 3915.491436
iter   2 value 7059.511176
iter  10 value 3155.687040
iter   3 value 6888.570426
iter   4 value 6670.592432
iter  11 value 1650.568297
iter  12 value 759.765831
iter  12 value 1646.226645
iter   5 value 6410.668647
iter  13 value 759.052747
iter  13 value 875.934061
iter  14 value 758.701737
iter  15 value 758.699272
iter  15 value 758.699267
iter  14 value 546.543578
iter  15 value 495.130000
iter  16 value 463.641830
iter  15 value 758.699267
final  value 758.699267 
converged


iter   6 value 6060.727425
iter  17 value 462.694265
iter   7 value 5551.469881
iter  18 value 447.762134
iter  19 value 446.080825
iter   8 value 5042.212338
iter  20 value 445.756791
iter  21 value 445.742622
KEGG_DORSO_VENTRAL_AXIS_FORMATION 
initial  value 9722.652481 
iter  22 value 445.742609
iter   9 value 4784.481335
iter   2 value 1940.077431
iter  23 value 445.742526
iter  23 value 445.742520
iter  10 value 4406.727306
iter  11 value 2226.005718
iter  23 value 445.742520
final  value 445.742520 
converged
iter  12 value 1467.585891


iter  13 value 1346.480571
iter  14 value 1083.948153
iter  15 value 671.748203
KEGG_NOTCH_SIGNALING_PATHWAY 
iter  16 value 623.757743
initial  value 9731.584548 
iter  17 value 587.669133
iter   2 value 3037.340620
iter   3 value 2956.789940
iter  18 value 587.608465
iter   4 value 2920.989522
iter  19 value 584.381459
iter  20 value 579.242129
iter  21 value 578.965716
iter   5 value 2700.609381
iter  22 value 578.956981
iter  22 value 578.956977
final  value 578.956977 
converged
iter   6 value 2557.411647


iter   7 value 2428.723616
iter   8 value 1405.038512
KEGG_HEDGEHOG_SIGNALING_PATHWAY 
initial  value 9736.032450 
iter   9 value 973.243467
iter   2 value 3864.543079
iter   3 value 3708.457524
iter  10 value 572.946352
iter   4 value 3611.161363
iter  11 value 506.598364
iter   5 value 3159.152881
iter  12 value 425.972886
iter   3 value 1813.920265
iter   4 value 1764.564433
iter  13 value 325.366625
iter  14 value 295.550572
iter  15 value 274.457195
iter  16 value 274.232407
iter   6 value 3147.997329
iter   5 value 1665.191672
iter   7 value 3062.436835
iter  17 value 274.168353
iter   8 value 1407.631935
iter  18 value 274.163696
iter  19 value 274.161059
iter  19 value 274.161058
iter   9 value 1045.966167
iter   6 value 1578.339730
iter  10 value 384.799612
iter  11 value 344.820404
iter  19 value 274.161058
final  value 274.161058 
converged
iter   7 value 1391.025397
iter  12 value 337.440121
iter   8 value 1203.711065
iter  13 value 336.116821


iter  14 value 329.127492
iter   9 value 1018.272837
iter  15 value 327.035913
iter  10 value 1000.123412
iter  16 value 326.112873
iter  11 value 344.562351
KEGG_TGF_BETA_SIGNALING_PATHWAY 
initial  value 9748.307739 
iter  17 value 325.686912
iter  12 value 306.531765
iter  13 value 243.734255
iter  18 value 325.637472
iter  19 value 325.624620
iter  20 value 325.624456
iter  20 value 325.624456
iter   2 value 6605.002984
iter  14 value 231.926562
iter  15 value 181.698354
iter   3 value 5815.626269
iter  16 value 173.430562
iter   4 value 5568.050487
iter  17 value 168.010443
iter  18 value 164.561789
iter  20 value 325.624456
final  value 325.624456 
converged
iter  19 value 163.740177
iter  20 value 163.512401


iter  21 value 163.296353
iter   5 value 4968.091961
iter  22 value 163.247418
iter  23 value 163.246100
KEGG_AXON_GUIDANCE 
initial  value 9769.899778 
iter   6 value 4522.436710
iter  24 value 163.246095
iter  24 value 163.246094
iter   2 value 2983.921095
iter  24 value 163.246094
final  value 163.246094 
converged
iter   7 value 4278.755332
iter   3 value 1682.253955
iter   4 value 1590.604144
iter   5 value 1573.429994


iter   6 value 1514.344797
iter   8 value 3995.386976
iter   9 value 2932.812002
iter  10 value 2238.771704
iter   7 value 1468.050739
KEGG_VEGF_SIGNALING_PATHWAY 
initial  value 9746.859088 
iter   8 value 1164.363281
iter  11 value 786.985142
iter   9 value 992.891769
iter  12 value 775.736861
iter   2 value 5797.035373
iter  13 value 760.404007
iter   3 value 5425.639009
iter  10 value 760.737661
iter  14 value 632.029481
iter   4 value 5028.308643
iter  11 value 673.203798
iter  15 value 613.963532
iter  12 value 668.145133
iter  16 value 487.044954
iter  13 value 667.672238
iter  17 value 470.231663
iter  14 value 665.209726
iter  18 value 459.144917
iter   5 value 4791.766923
iter  15 value 665.183249
iter  16 value 665.182965
iter  19 value 458.550809
iter  20 value 458.510174
iter   6 value 4449.855760
iter  16 value 665.182963
final  value 665.182963 
converged
iter   7 value 4107.944597
iter  21 value 458.508455


iter  22 value 458.506324
iter  23 value 458.497299
iter  24 value 458.491374
iter  24 value 458.491371
iter   8 value 3765.326893
KEGG_FOCAL_ADHESION 
initial  value 9799.937840 
iter   9 value 3045.416957
iter  10 value 2042.738636
iter   2 value 3568.214521
iter  11 value 1627.672637
iter  24 value 458.491371
final  value 458.491371 
converged
iter   3 value 2618.026623
iter   4 value 2453.442663


iter  12 value 1588.104407
iter   5 value 2425.210709
iter  13 value 948.749918
iter   6 value 2318.892305
iter  14 value 507.601128
iter   7 value 2304.970179
KEGG_ECM_RECEPTOR_INTERACTION 
initial  value 9750.304995 
iter   8 value 1521.835790
iter  15 value 458.584927
iter  16 value 449.907157
iter   9 value 1012.479500
iter   2 value 5615.246972
iter  10 value 971.281580
iter  17 value 449.829097
iter   3 value 5514.737375
iter  11 value 965.470435
iter  18 value 446.426573
iter   4 value 5407.363005
iter  19 value 444.950792
iter  20 value 444.883926
iter  21 value 444.882842
iter  12 value 961.585844
iter   5 value 4899.729209
iter  13 value 959.778717
iter  14 value 959.176132
iter  15 value 959.165321
iter  22 value 444.882835
iter  23 value 444.882823
iter  23 value 444.882819
iter  23 value 444.882819
final  value 444.882819 
converged


KEGG_CELL_ADHESION_MOLECULES_CAMS 
initial  value 9763.952470 
iter   2 value 8737.081795
iter   3 value 7951.124092
iter   4 value 7684.330106
iter   5 value 7203.424091
iter   6 value 6418.052826
iter   7 value 5632.683214
iter  16 value 959.165294
iter   8 value 5317.362004
iter  16 value 959.165294
final  value 959.165294 
converged
iter   9 value 3889.287099


iter   6 value 4731.676394
iter  10 value 1146.623316
iter   7 value 4411.296790
iter  11 value 802.216021
KEGG_ADHERENS_JUNCTION 
iter   8 value 4090.917187
initial  value 9744.806328 
iter   9 value 3945.472728
iter  10 value 3009.226546
iter   2 value 7031.076210
iter   3 value 5331.383772
iter  11 value 2323.523238
iter   4 value 4524.204845
iter  12 value 1057.709595
iter   5 value 4017.303465
iter  13 value 1056.835001
iter  14 value 884.098849
iter   6 value 3845.519146
iter  15 value 741.512448
iter  16 value 537.152601
iter   7 value 3637.855595
iter   8 value 2481.329128
iter  17 value 492.690921
iter   9 value 735.699709
iter  10 value 614.516074
iter  18 value 492.629580
iter  11 value 531.048884
iter  19 value 489.992805
iter  20 value 484.092114
iter  21 value 483.314565
iter  12 value 428.749963
iter  22 value 482.682655
iter  13 value 419.872952
iter  14 value 416.196943
iter  23 value 482.661621
iter  24 value 482.654720
iter  25 value 482.651418
iter  25 value 482.651413
iter  15 value 415.703643
iter  25 value 482.651413
final  value 482.651413 
converged
iter  16 value 415.685634
iter  17 value 415.578532


iter  18 value 415.569940
iter  19 value 415.569924
iter  19 value 415.569924
final  value 415.569924 
converged
iter  12 value 763.383207
iter  13 value 626.393912
KEGG_TIGHT_JUNCTION 
initial  value 9766.852762 
iter  14 value 623.864031
iter  15 value 621.720870


iter  16 value 621.285165
iter   2 value 9478.955286
iter   3 value 8394.485995
iter  17 value 621.205861
iter   4 value 7964.434737
KEGG_GAP_JUNCTION 
initial  value 9749.295379 
iter  18 value 621.203607
iter  19 value 621.187633
iter   5 value 7037.368544
iter  20 value 621.180340
iter  20 value 621.180338
iter   2 value 6614.921061
iter   3 value 5924.130420
iter   6 value 6110.302351
iter   4 value 4909.598474
iter  20 value 621.180338
final  value 621.180338 
converged
iter   7 value 5183.236159
iter   5 value 4899.894926


iter   6 value 4840.606364
iter   7 value 4790.891074
iter   8 value 4902.059635
iter   8 value 1057.558604
iter   9 value 4385.815403
KEGG_COMPLEMENT_AND_COAGULATION_CASCADES 
initial  value 9738.974967 
iter   9 value 603.954694
iter  10 value 503.726463
iter  10 value 3261.176356
iter  11 value 476.229609
iter  11 value 1650.241261
iter   2 value 2828.749257
iter   3 value 2816.269809
iter  12 value 961.892851
iter   4 value 2194.637991
iter  13 value 725.805090
iter   5 value 673.409694
iter  14 value 689.117002
iter   6 value 628.220322
iter  15 value 667.346658
iter  12 value 476.112087
iter  16 value 650.823228
iter  13 value 470.398279
iter  14 value 469.614318
iter   7 value 528.041279
iter  15 value 469.572540
iter   8 value 362.410385
iter  16 value 469.570678
iter  17 value 650.278993
iter   9 value 360.542243
iter  18 value 649.960510
iter  10 value 357.574653
iter  11 value 355.896438
iter  16 value 469.570676
final  value 469.570676 
converged
iter  19 value 649.264494
iter  20 value 649.261397
iter  21 value 649.261330


iter  12 value 355.872079
iter  21 value 649.261330
final  value 649.261330 
converged
iter  13 value 355.844321
iter  14 value 355.836778
iter  14 value 355.836777


KEGG_ANTIGEN_PROCESSING_AND_PRESENTATION 
initial  value 9731.585216 
iter   2 value 2823.044413
iter   3 value 2797.723441
KEGG_RENIN_ANGIOTENSIN_SYSTEM 
initial  value 9719.669152 
iter   4 value 2780.218538
iter  14 value 355.836777
final  value 355.836777 
converged


iter   5 value 1816.380975
iter   2 value 1171.049446
iter   3 value 1149.060123
iter   4 value 1146.148455
KEGG_TOLL_LIKE_RECEPTOR_SIGNALING_PATHWAY 
initial  value 9748.340964 
iter   6 value 1810.495222
iter   5 value 1056.201713
iter   7 value 1809.026162
iter   8 value 620.443195
iter   2 value 5575.117617
iter   3 value 5401.951777
iter   6 value 997.603635
iter   4 value 5246.382431
iter   9 value 502.429429
iter   7 value 661.145070
iter  10 value 314.011329
iter  11 value 279.922482
iter   5 value 4613.875932
iter  12 value 275.044203
iter   6 value 4612.274543
iter  13 value 274.426414
iter  14 value 274.297194
iter   8 value 530.173918
iter   9 value 397.232274
iter   7 value 4567.901451
iter  15 value 274.290827
iter  10 value 235.784271
iter   8 value 758.861605
iter  16 value 274.289660
iter  16 value 274.289659
final  value 274.289659 
converged
iter  11 value 197.137285
iter   9 value 632.869076
iter  12 value 135.945269
iter  10 value 532.297760


iter  13 value 125.011821
iter  11 value 485.571195
iter  14 value 124.642290
iter  15 value 124.430993
iter  12 value 465.176965
iter  16 value 124.387614
iter  13 value 464.552847
KEGG_NOD_LIKE_RECEPTOR_SIGNALING_PATHWAY 
iter  14 value 462.276075
initial  value 9737.514360 
iter  15 value 461.636453
iter  17 value 124.387554
iter  16 value 461.596165
iter  18 value 124.387258
iter  19 value 124.387202
iter   2 value 3368.248128
iter  19 value 124.387202
iter  17 value 461.595669
iter   3 value 3359.934915
iter   4 value 3332.604378
iter  18 value 461.595489
iter  19 value 461.595376
iter  19 value 461.595376
iter   5 value 2414.159994
iter  19 value 124.387202
final  value 124.387202 
converged
iter   6 value 1692.945923


iter  19 value 461.595376
final  value 461.595376 
converged
iter   7 value 1164.467340
iter   8 value 660.776509


KEGG_RIG_I_LIKE_RECEPTOR_SIGNALING_PATHWAY 
iter   9 value 409.518306
initial  value 9737.018902 
iter  10 value 401.028428
iter  11 value 370.724111
iter   2 value 4072.953356
KEGG_CYTOSOLIC_DNA_SENSING_PATHWAY 
iter   3 value 3887.348456
initial  value 9729.603184 
iter   4 value 3760.679266
iter   2 value 2327.693356
iter   3 value 2319.585111
iter   5 value 3433.314753
iter   4 value 2307.949268
iter   5 value 2122.624510
iter   6 value 1763.515313
iter   7 value 746.728885
iter   8 value 337.763516
iter   9 value 314.904055
iter  10 value 301.987207
iter  11 value 292.032446
iter  12 value 291.616310
iter  13 value 271.321769
iter  14 value 261.010558
iter  15 value 254.868692
iter  16 value 251.086965
iter  17 value 251.000652
iter  18 value 250.538554
iter  19 value 250.419712
iter  20 value 250.417808
iter  12 value 358.373349
iter  21 value 250.417787
iter  13 value 352.753391
iter  14 value 343.691048
iter  15 value 342.807574
iter  21 value 250.417787
final  value 250.417787 
converged
iter  16 value 342.613618


iter  17 value 342.601949
iter  18 value 342.601107
iter  19 value 342.600240
iter  19 value 342.600235
KEGG_JAK_STAT_SIGNALING_PATHWAY 
initial  value 9767.865710 
iter  19 value 342.600235
final  value 342.600235 
converged


iter   6 value 3313.194002
iter   2 value 8657.524903
iter   7 value 3147.225576
iter   3 value 8269.111122
iter   4 value 7706.162592
iter   8 value 2935.148174
KEGG_HEMATOPOIETIC_CELL_LINEAGE 
iter   9 value 2136.362589
initial  value 9742.936818 
iter  10 value 1507.341212
iter   2 value 4304.800400
iter   3 value 4282.587445
iter   4 value 4236.735038
iter  11 value 605.283958
iter  12 value 552.959932
iter   5 value 1960.930969
iter  13 value 444.557399
iter  14 value 356.267187
iter   6 value 1230.220362
iter  15 value 341.617133
iter  16 value 337.634743
iter   7 value 1043.002627
iter  17 value 336.840341
iter   8 value 807.037596
iter  18 value 336.817272
iter  19 value 336.753525
iter  20 value 336.753362
iter  20 value 336.753362
iter   9 value 783.831869
iter  10 value 649.826974
iter  20 value 336.753362
final  value 336.753362 
converged
iter  11 value 546.362991


iter  12 value 526.050842
iter  13 value 449.198406
iter  14 value 422.182448
KEGG_NATURAL_KILLER_CELL_MEDIATED_CYTOTOXICITY 
iter  15 value 412.646547
initial  value 9754.689894 
iter  16 value 405.471146
iter  17 value 404.419210
iter   2 value 7232.960494
iter   3 value 6629.094060
iter   4 value 5769.327646
iter  18 value 403.319790
iter  19 value 403.281793
iter  20 value 403.279163
iter  21 value 403.279155
iter  21 value 403.279155
final  value 403.279155 
converged
iter   5 value 5670.473698


iter   5 value 7273.608851
iter   6 value 5629.867010
iter   6 value 6509.528595
iter   7 value 6017.411609
KEGG_T_CELL_RECEPTOR_SIGNALING_PATHWAY 
initial  value 9760.510245 
iter   7 value 5390.817151
iter   8 value 582.010880
iter   8 value 4839.578789
iter   9 value 3544.949033
iter   2 value 8792.354467
iter   9 value 553.353505
iter  10 value 532.289039
iter  10 value 1818.716960
iter   3 value 7533.394493
iter  11 value 528.166267
iter   4 value 7008.900150
iter  12 value 527.754641
iter  11 value 1802.356644
iter   5 value 6212.825880
iter  13 value 527.671266
iter  12 value 1452.713937
iter  14 value 527.058096
iter   6 value 5416.751609
iter  13 value 1188.368030
iter  15 value 526.949588
iter   7 value 4637.484772
iter  16 value 526.948486
iter  14 value 762.385864
iter   8 value 3472.830877
iter  15 value 690.556069
iter  16 value 526.948485
final  value 526.948485 
converged
iter   9 value 2685.644673
iter  10 value 1347.231091


iter  16 value 662.132654
iter  11 value 730.571896
iter  17 value 662.109350
iter  18 value 661.605777
iter  19 value 661.508000
iter  20 value 661.506120
iter  12 value 654.543693
KEGG_B_CELL_RECEPTOR_SIGNALING_PATHWAY 
initial  value 9744.888289 
iter  13 value 586.763344
iter  14 value 585.818220
iter  20 value 661.506119
final  value 661.506119 
converged
iter  15 value 584.727917


iter  16 value 584.517162
iter   2 value 5681.763986
iter   3 value 5219.069510
iter   4 value 4680.581678
iter  17 value 584.513889
KEGG_FC_EPSILON_RI_SIGNALING_PATHWAY 
initial  value 9747.849190 
iter  18 value 584.513700
iter  19 value 584.512804
iter   2 value 5572.843901
iter  20 value 584.512793
iter  20 value 584.512793
iter   5 value 4546.824138
iter   3 value 5374.617684
iter   4 value 5196.627626
iter  20 value 584.512793
final  value 584.512793 
converged
iter   6 value 4218.424061


iter   7 value 3890.023984
iter   5 value 4830.095523
KEGG_FC_GAMMA_R_MEDIATED_PHAGOCYTOSIS 
initial  value 9756.159811 
iter   8 value 3725.926387
iter   2 value 7364.271692
iter   6 value 4619.943262
iter   9 value 3582.047761
iter  10 value 1954.795724
iter   3 value 6807.483761
iter   4 value 6033.287533
iter  11 value 437.321752
iter   7 value 4408.737515
iter   8 value 1448.945849
iter  12 value 433.774518
iter   9 value 1252.036547
iter  10 value 808.867058
iter  13 value 429.562882
iter  11 value 635.060194
iter  14 value 423.530111
iter  15 value 423.075137
iter  16 value 423.044927
iter  12 value 634.426272
iter   5 value 5883.564603
iter  13 value 490.224835
iter  17 value 423.044098
iter  14 value 460.152354
iter  15 value 457.144273
iter  16 value 456.276798
iter  18 value 423.041678
iter   6 value 5809.420240
iter  17 value 456.271616
iter  19 value 423.041229
iter  19 value 423.041229
iter  18 value 456.250733
iter  19 value 456.248678
iter   7 value 5785.376296
iter   8 value 2085.452087
iter  19 value 456.248677
iter  19 value 423.041229
final  value 423.041229 
converged
iter   9 value 1202.280664
iter  10 value 1152.401416


iter  11 value 933.937867
iter  12 value 929.436393
KEGG_LEUKOCYTE_TRANSENDOTHELIAL_MIGRATION 
initial  value 9760.562052 
iter  19 value 456.248677
final  value 456.248677 
converged
iter  13 value 728.969029
iter  14 value 637.365588
iter   2 value 7737.739289
iter  15 value 554.160802


iter   3 value 7318.228725
iter  16 value 552.135031
iter   4 value 6764.076666
iter  17 value 551.671204
KEGG_INTESTINAL_IMMUNE_NETWORK_FOR_IGA_PRODUCTION 
initial  value 9727.125050 
iter   5 value 6370.345696
iter   2 value 2144.432879
iter   3 value 2133.991641
iter   4 value 2124.329414
iter   5 value 1797.904044
iter   6 value 1749.483939
iter   7 value 715.974380
iter   8 value 568.229641
iter   9 value 342.114081
iter  10 value 292.892879
iter  11 value 260.839921
iter  12 value 229.939311
iter  13 value 223.988258
iter  14 value 220.932196
iter  15 value 220.658236
iter  16 value 220.518102
iter  17 value 220.515599
iter  18 value 220.474510
iter  19 value 220.466076
iter  20 value 220.466065
iter  18 value 546.105103
iter  20 value 220.466065
iter  19 value 542.589888
iter  20 value 542.433014
iter  21 value 542.419747
iter  20 value 220.466065
final  value 220.466065 
converged
iter  22 value 542.419706
iter  23 value 542.419681


iter  24 value 542.419655
iter  24 value 542.419655
iter   6 value 6318.925143
iter   7 value 6301.836459
iter  24 value 542.419655
final  value 542.419655 
converged
iter   8 value 4904.816792
KEGG_CIRCADIAN_RHYTHM_MAMMAL 


initial  value 9718.173063 
iter   9 value 761.238210
iter  10 value 654.783891
iter   2 value 1227.542153
iter  11 value 605.752697
iter   3 value 1131.781895
KEGG_LONG_TERM_POTENTIATION 
initial  value 9741.394383 
iter  12 value 595.506082
iter   4 value 1105.426166
iter  13 value 592.077865
iter   2 value 6128.708311
iter  14 value 588.315925
iter   3 value 4903.994017
iter  15 value 588.106885
iter  16 value 588.103334
iter   5 value 1038.644663
iter   4 value 4423.093266
iter  16 value 588.103328
final  value 588.103328 
converged
iter   5 value 2727.782984
iter   6 value 1412.374259


iter   7 value 1102.587100
iter   6 value 986.825894
iter   8 value 1023.164293
iter   9 value 921.717336
iter   7 value 615.904489
KEGG_NEUROTROPHIN_SIGNALING_PATHWAY 
initial  value 9768.250110 
iter  10 value 626.393617
iter   2 value 2495.221026
iter  11 value 553.658693
iter  12 value 445.864691
iter   3 value 1693.662932
iter  13 value 412.101192
iter   4 value 1612.707543
iter  14 value 391.480850
iter  15 value 384.125075
iter   5 value 1592.878995
iter   6 value 1542.061271
iter  16 value 381.182007
iter  17 value 380.506733
iter   7 value 1427.947719
iter  18 value 380.044669
iter  19 value 380.034727
iter   8 value 1139.023149
iter   9 value 762.579976
iter  20 value 380.034677
iter  10 value 678.820547
iter  11 value 672.476744
iter  21 value 380.034656
iter  22 value 380.034632
iter  22 value 380.034631
iter  12 value 664.740377
iter  13 value 663.961848
iter  14 value 663.691849
iter  22 value 380.034631
final  value 380.034631 
converged
iter  15 value 660.498909
iter  16 value 660.317288


iter  17 value 660.310213
iter  18 value 660.310009
iter  19 value 660.308772
iter  19 value 660.308766
KEGG_LONG_TERM_DEPRESSION 
initial  value 9743.896319 
iter   2 value 5757.482881
iter   3 value 5152.628270
iter  19 value 660.308766
final  value 660.308766 
converged
iter   4 value 4347.791407


iter   8 value 573.345967
KEGG_OLFACTORY_TRANSDUCTION 
initial  value 9739.440328 
iter   5 value 4194.098106
iter   6 value 4124.946089
iter   9 value 541.931747
iter   2 value 2343.015126
iter   7 value 3888.889773
iter   8 value 1455.980029
iter   3 value 2340.553747
iter   4 value 2328.590141
iter   9 value 1257.564046
iter   5 value 2196.576127
iter  10 value 531.711531
iter   6 value 1875.855265
iter  10 value 669.846563
iter  11 value 523.261000
iter  11 value 523.181181
iter   7 value 772.782118
iter   8 value 452.350679
iter  12 value 520.746852
iter  13 value 409.836395
iter   9 value 390.932563
iter  12 value 416.240060
iter  10 value 366.694396
iter  11 value 362.472276
iter  14 value 142.309883
iter  13 value 411.928557
iter  14 value 411.543352
iter  15 value 411.451865
iter  15 value 105.352846
iter  16 value 411.424676
iter  12 value 357.404079
iter  16 value 103.811855
iter  13 value 356.814648
iter  17 value 411.423633
iter  14 value 355.595868
iter  17 value 103.427739
iter  18 value 411.419392
iter  18 value 103.082310
iter  15 value 355.524166
iter  19 value 411.418551
iter  16 value 355.520971
iter  19 value 411.418551
iter  19 value 102.981023
iter  20 value 102.972440
iter  21 value 102.972314
iter  16 value 355.520967
final  value 355.520967 
converged
iter  19 value 411.418551
final  value 411.418551 
converged
iter  21 value 102.972314
final  value 102.972314 
converged


KEGG_TASTE_TRANSDUCTION 
initial  value 9725.133997 
KEGG_REGULATION_OF_ACTIN_CYTOSKELETON 
KEGG_INSULIN_SIGNALING_PATHWAY 
initial  value 9771.698345 
initial  value 9803.347726 
iter   2 value 1374.454496
iter   3 value 1373.258064
iter   4 value 1368.388632
iter   2 value 3539.011566
iter   2 value 2461.134635
iter   5 value 1360.421621
iter   3 value 1799.925727
iter   6 value 1332.636982
iter   4 value 1740.826130
iter   3 value 2732.136468
iter   4 value 2595.268423
iter   5 value 2546.216417
iter   7 value 910.437788
iter   5 value 1659.398359
iter   6 value 2511.822135
iter   8 value 668.197697
iter   7 value 1784.505955
iter   6 value 1632.571301
iter   9 value 599.276171
iter  10 value 261.189884
iter   7 value 1460.868800
iter   8 value 1468.639204
iter   9 value 1052.657149
iter  11 value 218.812326
iter   8 value 1106.896650
iter  10 value 992.735188
iter  11 value 992.224170
iter  12 value 206.766626
iter   9 value 715.790831
iter  10 value 702.488903
iter  13 value 201.036479
iter  12 value 992.200834
iter  14 value 194.298406
iter  11 value 698.675636
iter  15 value 194.139932
iter  13 value 992.200384
iter  16 value 193.890681
iter  14 value 992.200119
iter  14 value 992.200119
iter  12 value 698.392780
iter  17 value 193.866751
iter  13 value 698.097206
iter  18 value 193.751886
iter  14 value 696.807676
iter  19 value 193.723011
iter  20 value 193.722941
iter  15 value 696.798872
iter  14 value 992.200119
final  value 992.200119 
converged
iter  20 value 193.722941
iter  16 value 696.798816
iter  16 value 696.798816
final  value 696.798816 
converged


iter  20 value 193.722941
final  value 193.722941 
converged
KEGG_GNRH_SIGNALING_PATHWAY 
initial  value 9754.208671 


KEGG_PROGESTERONE_MEDIATED_OOCYTE_MATURATION 
initial  value 9746.850163 
iter   2 value 6949.666103
iter   3 value 6488.667138
iter   4 value 5905.166995
iter   2 value 6059.439972
KEGG_MELANOGENESIS 
initial  value 9756.130052 
iter   2 value 7961.304333
iter   3 value 6926.096654
iter   4 value 6540.861480
iter   5 value 5526.530853
iter   6 value 5521.348192
iter   7 value 5462.989839
iter   8 value 623.963455
iter   9 value 557.762649
iter  10 value 546.560756
iter  11 value 526.414613
iter  12 value 525.758783
iter  13 value 524.315786
iter  14 value 522.558478
iter  15 value 522.498686
iter  16 value 522.498112
iter  16 value 522.498112
final  value 522.498112 
converged


KEGG_ADIPOCYTOKINE_SIGNALING_PATHWAY 
initial  value 9742.926305 
iter   3 value 5526.092629
iter   4 value 4849.332886
iter   2 value 5228.751225
iter   3 value 4874.775935
iter   4 value 4520.394614
iter   5 value 4075.878731
iter   6 value 2860.463579
iter   5 value 4704.279966
iter   7 value 1230.609426
iter   8 value 1016.471657
iter   9 value 863.691962
iter   5 value 4350.576735
iter  10 value 737.089975
iter   6 value 4592.216504
iter  11 value 610.594914
iter   6 value 3072.655593
iter   7 value 4485.235812
iter   8 value 1239.738891
iter   7 value 606.210858
iter  12 value 551.673112
iter  13 value 547.907611
iter   9 value 727.311495
iter  14 value 544.329705
iter   8 value 460.941503
iter  10 value 608.965203
iter  15 value 542.044363
iter   9 value 433.413415
iter  11 value 524.968708
iter  16 value 541.656937
iter  10 value 413.205964
iter  17 value 540.712116
iter  18 value 540.197416
iter  12 value 524.641577
iter  19 value 540.180086
iter  13 value 483.155283
iter  11 value 407.830989
iter  14 value 462.784421
iter  20 value 540.179951
iter  15 value 447.874981
iter  16 value 445.434511
iter  20 value 540.179947
iter  12 value 402.639238
iter  17 value 445.171647
iter  13 value 402.239650
iter  18 value 444.256021
iter  14 value 402.071973
iter  21 value 540.179912
iter  19 value 444.015968
iter  20 value 444.014055
iter  21 value 540.179910
iter  15 value 402.069326
iter  20 value 444.014048
iter  21 value 540.179904
final  value 540.179904 
converged


iter  20 value 444.014048
final  value 444.014048 
converged


KEGG_TYPE_II_DIABETES_MELLITUS 
initial  value 9733.561600 
iter   2 value 3505.453127
iter   3 value 3357.412948
KEGG_TYPE_I_DIABETES_MELLITUS 
initial  value 9725.635776 
iter   4 value 3272.881496
iter   2 value 1849.958024
iter   3 value 1839.968319
iter   5 value 2952.864644
iter   4 value 1832.948742
iter   5 value 1387.146445
iter   6 value 832.960953
iter   7 value 522.724223
iter   6 value 2873.107783
iter   8 value 357.068982
iter   7 value 2749.429039
iter   9 value 301.956912
iter  10 value 297.333517
iter  11 value 289.639606
iter   8 value 2643.317987
iter   9 value 2354.234615
iter  10 value 1077.108725
iter  12 value 289.222142
iter  11 value 921.406029
iter  13 value 230.356700
iter  14 value 211.261885
iter  15 value 203.640004
iter  16 value 202.295629
iter  12 value 781.470213
iter  16 value 402.069318
iter  13 value 568.961133
iter  16 value 402.069313
iter  17 value 202.006829
iter  14 value 455.818317
iter  18 value 202.004351
iter  16 value 402.069312
final  value 402.069312 
converged
iter  15 value 448.263897
iter  19 value 201.880568
iter  16 value 423.890990
iter  20 value 201.880150
iter  17 value 358.744122
iter  20 value 201.880149


iter  18 value 322.856409
iter  20 value 201.880149
final  value 201.880149 
converged
iter  19 value 312.177385
iter  20 value 297.399393
KEGG_MATURITY_ONSET_DIABETES_OF_THE_YOUNG 
initial  value 9723.151877 
iter  21 value 297.200899


iter   2 value 1533.037621
iter  22 value 297.191920
iter   3 value 1522.191020
iter   4 value 1517.467649
iter  23 value 297.078364
KEGG_ALDOSTERONE_REGULATED_SODIUM_REABSORPTION 
iter  24 value 297.071335
initial  value 9730.572010 
iter  25 value 297.071323
iter  25 value 297.071323
iter   5 value 1080.451372
iter   6 value 794.395022
iter   2 value 3819.042737
iter  25 value 297.071323
final  value 297.071323 
converged
iter   7 value 301.024284
iter   3 value 3283.412580
iter   4 value 2660.997585
iter   8 value 244.642923


iter   9 value 188.995512
iter  10 value 179.082967
iter  11 value 178.012241
iter  12 value 170.779073
KEGG_VASOPRESSIN_REGULATED_WATER_REABSORPTION 
initial  value 9730.099651 
iter   5 value 2462.864394
iter  13 value 170.721467
iter  14 value 170.404993
iter   6 value 2410.775208
iter   2 value 2634.277225
iter  15 value 170.375402
iter  16 value 170.374583
iter   7 value 2391.220026
iter   3 value 2606.249015
iter   4 value 2590.863088
iter  16 value 170.374582
final  value 170.374582 
converged
iter   8 value 1507.237964
iter   9 value 1212.423151


iter  10 value 765.963404
iter   5 value 1928.805918
iter  11 value 397.576959
KEGG_PROXIMAL_TUBULE_BICARBONATE_RECLAMATION 
initial  value 9721.162105 
iter  12 value 384.162039
iter  13 value 380.554097
iter   6 value 1872.656995
iter  14 value 304.626200
iter   2 value 1527.731501
iter   7 value 1803.237102
iter  15 value 279.550419
iter   3 value 1468.170720
iter  16 value 264.919496
iter   4 value 1455.730872
iter   8 value 1776.643652
iter   9 value 752.813317
iter  10 value 417.806118
iter  17 value 263.882605
iter   5 value 1325.054716
iter  18 value 260.140958
iter  19 value 258.702596
iter  11 value 285.891649
iter  20 value 258.623016
iter  21 value 258.620373
iter  12 value 285.508263
iter  13 value 265.646477
iter  21 value 258.620373
final  value 258.620373 
converged
iter  14 value 261.086838
iter   6 value 1288.127047
iter  15 value 257.443923


iter  16 value 256.684025
iter   7 value 1172.715209
iter  17 value 256.664528
iter   8 value 1057.303372
iter  18 value 256.618984
KEGG_ALZHEIMERS_DISEASE 
initial  value 9764.923326 
iter  19 value 256.608288
iter  20 value 256.608266
iter  20 value 256.608266
iter   2 value 6272.446787
iter   9 value 968.623408
iter  10 value 720.864257
iter   3 value 6260.069727
iter  20 value 256.608266
final  value 256.608266 
converged
iter   4 value 5858.861960


iter  11 value 451.142134
iter   5 value 3899.333062
iter  12 value 148.828696
iter   6 value 1444.452614
iter  13 value 148.792077
KEGG_PARKINSONS_DISEASE 
initial  value 9748.264846 
iter   7 value 1158.476201
iter  14 value 145.934764
iter  15 value 144.442730
iter  16 value 144.263500
iter   2 value 3180.019704
iter   8 value 905.394339
iter  17 value 144.252221
iter   9 value 834.524867
iter   3 value 3173.477068
iter   4 value 3152.466531
iter  10 value 752.757602
iter   5 value 2880.292400
iter  11 value 692.479900
iter  18 value 144.252127
iter   6 value 2152.469969
iter  19 value 144.251989
iter  20 value 144.251898
iter  20 value 144.251898
iter   7 value 1687.534067
iter  12 value 654.453246
iter  13 value 647.035462
iter   8 value 1281.646383
iter  14 value 638.492753
iter  15 value 632.699779
iter  20 value 144.251898
final  value 144.251898 
converged
iter   9 value 805.621237
iter  10 value 713.465541


iter  11 value 577.943821
KEGG_AMYOTROPHIC_LATERAL_SCLEROSIS_ALS 
initial  value 9734.058374 
iter   2 value 3327.325388
iter   3 value 3260.411938
iter   4 value 3225.864107
iter   5 value 3111.410726
iter   6 value 2744.583547
iter   7 value 2742.212340
iter   8 value 1654.433118
iter   9 value 1097.057461
iter  10 value 601.871071
iter  11 value 362.820554
iter  16 value 630.555323
iter  17 value 630.439825
iter  12 value 359.789118
iter  18 value 630.376761
iter  12 value 496.112309
iter  13 value 328.673682
iter  19 value 630.250615
iter  13 value 478.689034
iter  14 value 455.703692
iter  20 value 630.250375
iter  14 value 316.303372
iter  20 value 630.250374
iter  15 value 451.205899
iter  15 value 308.351729
iter  16 value 304.240680
iter  16 value 450.862166
iter  20 value 630.250374
final  value 630.250374 
converged
iter  17 value 450.541619
iter  17 value 303.814149
iter  18 value 450.486850


iter  18 value 303.268952
iter  19 value 450.414657
iter  19 value 303.216373
iter  20 value 450.374611
iter  21 value 450.374489
iter  20 value 303.215813
iter  21 value 450.374489
final  value 450.374489 
converged
iter  21 value 303.215799


KEGG_HUNTINGTONS_DISEASE 
initial  value 9770.258147 
iter   2 value 6865.595410
KEGG_PRION_DISEASES 
initial  value 9724.641560 
iter   3 value 6857.655765
iter   4 value 6574.089037
iter   5 value 3397.743467
iter   2 value 2131.249320
iter   3 value 2034.833696
iter   4 value 2001.731799
iter   6 value 2239.649044
iter   7 value 1759.527253
iter   5 value 1913.751052
iter   8 value 947.095314
iter   9 value 770.555180
iter  10 value 710.461740
iter  11 value 699.861680
iter   6 value 1841.571590
iter   7 value 1615.210337
iter   8 value 1388.849085
iter  12 value 696.010778
iter  13 value 689.798440
iter   9 value 1162.487850
iter  14 value 683.488307
iter  15 value 682.780968
iter  16 value 682.682534
iter  10 value 1133.521082
iter  11 value 1114.248834
iter  17 value 682.681622
iter  12 value 1006.917449
iter  17 value 682.681612
iter  13 value 566.673438
iter  18 value 682.681509
iter  21 value 303.215799
final  value 303.215799 
converged
iter  14 value 541.240078
iter  18 value 682.681500
iter  15 value 471.828355


iter  16 value 195.474967
iter  17 value 192.146583
iter  18 value 190.033721
iter  19 value 682.681428
iter  20 value 682.681366
iter  19 value 189.804423
KEGG_VIBRIO_CHOLERAE_INFECTION 
initial  value 9736.019618 
iter  21 value 682.681316
iter  20 value 189.761443
iter  21 value 682.681311
iter  21 value 189.123378
iter  22 value 189.114770
iter  23 value 189.114669
iter   2 value 2560.522821
iter  23 value 189.114669
final  value 189.114669 
converged
iter   3 value 2556.697765


iter   4 value 2479.990559
iter  21 value 682.681311
final  value 682.681311 
converged
iter   5 value 1287.811134


iter   6 value 746.996283
KEGG_EPITHELIAL_CELL_SIGNALING_IN_HELICOBACTER_PYLORI_INFECTION 
initial  value 9742.934438 
iter   7 value 526.229467
iter   8 value 503.723820
KEGG_PATHOGENIC_ESCHERICHIA_COLI_INFECTION 
initial  value 9733.560691 
iter   2 value 4071.429395
iter   9 value 426.892799
iter   3 value 4062.408392
iter   2 value 3565.614597
iter   4 value 4016.777197
iter  10 value 394.274073
iter   3 value 3393.821737
iter   5 value 1406.364595
iter  11 value 332.551730
iter   4 value 3288.963112
iter   6 value 1001.659899
iter  12 value 329.663499
iter   5 value 3096.669162
iter   7 value 834.801499
iter  13 value 324.517021
iter  14 value 322.988781
iter   8 value 589.369778
iter  15 value 322.975833
iter  16 value 322.974652
iter   9 value 508.974233
iter  10 value 450.402639
iter  16 value 322.974652
final  value 322.974652 
converged
iter  11 value 416.174471
iter   6 value 2989.479288


iter  12 value 415.918922
iter  13 value 406.586407
iter   7 value 2349.388770
iter  14 value 403.382404
iter  15 value 402.972012
iter  16 value 402.956182
iter   8 value 2260.627927
iter   9 value 938.519380
KEGG_LEISHMANIA_INFECTION 
iter  17 value 402.955857
initial  value 9736.529019 
iter  17 value 402.955854
iter  10 value 596.143495
iter  11 value 434.957886
iter  17 value 402.955851
final  value 402.955851 
converged
iter   2 value 3556.424516


iter   3 value 3515.878446
iter   4 value 3484.951921
iter  12 value 433.555587
iter  13 value 410.395101
iter  14 value 375.856094
iter  15 value 342.608699
KEGG_PATHWAYS_IN_CANCER 
initial  value 9853.471772 
iter  16 value 298.954054
iter   5 value 3272.945915
iter  17 value 298.731775
iter   2 value 5204.286012
iter  18 value 297.125493
iter   6 value 3042.695504
iter  19 value 296.927681
iter  20 value 296.923095
iter   3 value 4193.776138
iter   7 value 2406.254851
iter  21 value 296.923082
iter  21 value 296.923082
final  value 296.923082 
converged
iter   4 value 3935.105688
iter   5 value 3610.408603
iter   8 value 1770.383522
iter   6 value 1997.078960
iter   9 value 1733.086928


iter  10 value 1296.453646
iter   7 value 1992.888034
iter  11 value 419.696537
KEGG_COLORECTAL_CANCER 
initial  value 9739.952129 
iter   8 value 1652.651738
iter   9 value 1448.972122
iter  12 value 390.857291
iter  10 value 1444.936011
iter   2 value 5311.784120
iter  11 value 1424.437369
iter   3 value 4635.092244
iter  13 value 350.000039
iter   4 value 3694.150503
iter  14 value 338.233735
iter  12 value 1424.397250
iter  15 value 334.805123
iter   5 value 3667.043690
iter  13 value 1423.790333
iter  16 value 332.639108
iter  14 value 1423.785130
iter  17 value 331.775287
iter  14 value 1423.785126
iter   6 value 3655.230093
iter  18 value 331.706695
iter   7 value 3628.513695
iter   8 value 1513.243515
iter  19 value 331.690428
iter   9 value 1017.508802
iter  20 value 331.689292
iter  20 value 331.689290
iter  10 value 532.643109
iter  11 value 418.453494
iter  20 value 331.689290
final  value 331.689290 
converged


iter  12 value 395.837747
iter  13 value 373.349172
iter  14 value 370.116367
iter  15 value 367.565945
iter  16 value 367.203010
KEGG_RENAL_CELL_CARCINOMA 
initial  value 9743.357372 
iter  17 value 367.164351
iter   2 value 6491.207291
iter  18 value 367.103946
iter   3 value 5172.272637
iter  19 value 367.060585
iter  20 value 367.060523
iter  20 value 367.060522
iter   4 value 4630.292665
iter   5 value 4199.352666
iter  20 value 367.060522
final  value 367.060522 
converged
iter   6 value 3768.412667
iter   7 value 3337.472668
iter   8 value 2993.193374
iter   9 value 1678.001875
iter  10 value 1219.479984
iter  11 value 816.852274
iter  14 value 1423.785126
final  value 1423.785126 
converged


iter  12 value 493.407365
iter  13 value 427.836017
iter  14 value 421.977457
iter  15 value 411.837650
KEGG_PANCREATIC_CANCER 
initial  value 9743.867501 
iter  16 value 403.023655
iter   2 value 6296.202008
iter   3 value 5241.688760
iter   4 value 4859.420192
iter   5 value 2835.203949
iter   6 value 2741.931354
iter   7 value 631.535050
iter   8 value 626.351653
iter   9 value 564.965243
iter  10 value 553.539702


iter  11 value 481.939037
iter  12 value 430.286019
iter  13 value 416.909519
iter  14 value 413.212979
KEGG_ENDOMETRIAL_CANCER 
initial  value 9737.011112 
iter  15 value 412.054831
iter  16 value 410.616401
iter   2 value 4410.019165
iter  17 value 408.835258
iter   3 value 4060.057065
iter  18 value 408.635464
iter   4 value 3732.413439
iter  19 value 408.632435
iter  19 value 408.632434
final  value 408.632434 
converged
iter   5 value 3541.074192


iter   6 value 2578.939425
iter   7 value 2249.180287
iter   8 value 1610.469437
KEGG_GLIOMA 
initial  value 9739.878775 
iter   9 value 1001.575862
iter  17 value 402.985114
iter  10 value 666.606595
iter   2 value 6392.119635
iter  18 value 402.274417
iter   3 value 4641.221428
iter  19 value 401.510811
iter  20 value 401.503778
iter  11 value 631.130466
iter   4 value 3799.672785
iter  21 value 401.503716
iter  12 value 354.681386
iter   5 value 3381.325862
iter  21 value 401.503716
final  value 401.503716 
converged
iter  13 value 338.495585


iter  14 value 336.413060
iter  15 value 335.888977
iter   6 value 3194.965849
iter  16 value 335.814852
iter   7 value 2987.774697
iter  17 value 335.708015
iter   8 value 2502.017539
KEGG_PROSTATE_CANCER 
initial  value 9753.129269 
iter  18 value 335.694607
iter  19 value 335.694552
iter  19 value 335.694552
iter   9 value 1336.999260
iter   2 value 8396.547748
iter   3 value 6429.057779
iter  19 value 335.694552
final  value 335.694552 
converged
iter  10 value 1299.236818
iter   4 value 5406.855792
iter  11 value 958.280419


iter  12 value 600.900517
iter   5 value 5291.117818
iter  13 value 467.934553
iter   6 value 5220.365319
KEGG_THYROID_CANCER 
initial  value 9725.635584 
iter  14 value 399.871199
iter   7 value 5175.952329
iter   8 value 1114.660373
iter  15 value 398.661319
iter   2 value 2180.315465
iter   3 value 2111.528527
iter  16 value 370.145569
iter   9 value 510.174055
iter   4 value 2090.666671
iter  17 value 363.860668
iter  10 value 507.853825
iter  18 value 360.533305
iter  11 value 505.077062
iter  19 value 359.733452
iter   5 value 2013.953208
iter  12 value 504.731817
iter  20 value 359.732006
iter  13 value 504.719939
iter  21 value 359.695969
iter  14 value 504.662425
iter  22 value 359.695101
iter  15 value 504.661859
iter  22 value 359.695101
iter   6 value 1944.005661
iter  15 value 504.661859
iter   7 value 1707.064939
iter  22 value 359.695101
final  value 359.695101 
converged
iter   8 value 1470.124217
iter  15 value 504.661859
final  value 504.661859 
converged


iter   9 value 1233.183495


KEGG_BASAL_CELL_CARCINOMA 
KEGG_MELANOMA 
initial  value 9737.514572 
initial  value 9743.862067 
iter  10 value 1108.363309
iter  11 value 1078.937695
iter   2 value 3993.515136
iter   2 value 6379.447718
iter  12 value 871.815788
iter   3 value 3864.462015
iter   4 value 3784.665633
iter   3 value 5244.423178
iter  13 value 530.721278
iter   4 value 4815.545060
iter   5 value 2818.715442
iter  14 value 373.583318
iter   5 value 3662.300321
iter   6 value 2345.508651
iter  15 value 373.268518
iter  16 value 360.670967
iter   7 value 1884.064811
iter  17 value 345.463082
iter   8 value 693.308885
iter  18 value 268.521101
iter   9 value 613.190252
iter  19 value 228.267566
iter   6 value 3573.853414
iter  10 value 424.565479
iter  20 value 207.589645
iter   7 value 2769.353786
iter  11 value 423.218100
iter  21 value 202.499420
iter  12 value 418.251512
iter  22 value 202.078807
iter   8 value 2074.917817
iter   9 value 545.303214
iter  13 value 412.099724
iter  23 value 202.038754
iter  14 value 409.901138
iter  10 value 533.694990
iter  11 value 382.647913
iter  24 value 201.869842
iter  12 value 362.879650
iter  15 value 409.189038
iter  16 value 408.868072
iter  25 value 201.865198
iter  26 value 201.841109
iter  27 value 201.839630
iter  13 value 356.703807
iter  27 value 201.839627
iter  17 value 408.244754
iter  18 value 408.131615
iter  19 value 408.129181
iter  14 value 343.701028
iter  15 value 342.773235
iter  16 value 342.667118
iter  17 value 342.662441
iter  19 value 408.129176
final  value 408.129176 
converged


iter  18 value 342.662422
iter  27 value 201.839627
final  value 201.839627 
converged


iter  19 value 342.662414
iter  19 value 342.662414
KEGG_BLADDER_CANCER 
initial  value 9731.082881 
iter  19 value 342.662414
final  value 342.662414 
converged
KEGG_CHRONIC_MYELOID_LEUKEMIA 
initial  value 9744.868666 
iter   2 value 3403.049837
iter   3 value 3151.723267
iter   4 value 2969.998325
iter   2 value 6130.920581
iter   3 value 5342.631660
iter   4 value 5098.996221
iter   5 value 2763.150917
iter   6 value 2180.259126
iter   7 value 2063.680767
iter   5 value 4810.467498
iter   8 value 1864.262852
iter   6 value 3094.342963
iter   9 value 1710.996494
iter  10 value 1167.695565
iter   7 value 1019.156120
iter   8 value 924.377090
iter  11 value 616.782374
iter   9 value 841.288206
iter  10 value 637.474302
iter  12 value 589.914116
iter  13 value 411.175444
iter  11 value 586.666941
iter  14 value 275.207568
iter  12 value 463.216907
iter  15 value 272.928040
iter  13 value 440.047506
iter  14 value 423.230748
iter  16 value 269.722439
iter  15 value 421.349476
iter  16 value 421.324361
iter  17 value 268.524091
iter  17 value 421.150348
iter  18 value 421.115618


iter  18 value 267.263188
iter  19 value 267.119653
iter  20 value 267.103226
iter  21 value 267.103041
KEGG_ACUTE_MYELOID_LEUKEMIA 
initial  value 9738.968436 
iter  21 value 267.103041
final  value 267.103041 
converged
iter   2 value 5122.123785
iter   3 value 4485.840113
iter   4 value 3635.543289


KEGG_SMALL_CELL_LUNG_CANCER 
initial  value 9748.807887 
iter   5 value 3576.772601
iter   6 value 3537.289106
iter   7 value 3463.991775
iter   8 value 1582.543839
iter   9 value 505.542165
iter  10 value 428.037569
iter  11 value 358.904550
iter  19 value 421.115359
iter  19 value 421.115359
iter  12 value 357.950318
iter  13 value 357.449067
iter  19 value 421.115359
final  value 421.115359 
converged
iter  14 value 356.195026
iter  15 value 356.177869


iter  16 value 356.177859
iter  16 value 356.177859
final  value 356.177859 
converged
KEGG_NON_SMALL_CELL_LUNG_CANCER 
initial  value 9736.986502 
iter   2 value 5014.555586


iter   3 value 4249.726389
iter   4 value 3540.554146
iter   5 value 3311.577940
iter   6 value 3265.074001
KEGG_ASTHMA 
initial  value 9720.163179 
iter   7 value 3080.108532
iter   8 value 1553.411729
iter   9 value 1260.204196
iter   2 value 757.755182
iter   3 value 756.078357
iter  10 value 1001.737861
iter   2 value 6477.716921
iter   4 value 753.856195
iter   3 value 5839.318504
iter   5 value 751.556408
iter   4 value 4940.828964
iter   6 value 748.777393
iter  11 value 820.330943
iter   7 value 495.374954
iter   8 value 462.031900
iter  12 value 807.397516
iter   9 value 333.563573
iter  10 value 313.221211
iter  13 value 525.482432
iter  11 value 248.751903
iter   5 value 4861.368440
iter  14 value 367.717735
iter  12 value 220.887864
iter  15 value 341.254724
iter  16 value 335.149295
iter   6 value 4844.728813
iter  13 value 139.284710
iter  14 value 129.468436
iter   7 value 4800.667280
iter   8 value 1012.117339
iter  15 value 129.274181
iter  17 value 334.224089
iter  16 value 128.780627
iter  18 value 332.808153
iter   9 value 707.577584
iter  19 value 332.669371
iter  10 value 469.889710
iter  17 value 128.755128
iter  20 value 332.656629
iter  21 value 332.656562
iter  11 value 466.547821
iter  18 value 128.700909
iter  19 value 128.673070
iter  21 value 332.656562
final  value 332.656562 
converged
iter  12 value 466.018439
iter  20 value 128.673039
iter  20 value 128.673038
iter  13 value 464.920741


iter  14 value 464.605496
iter  15 value 464.595120
iter  16 value 464.595012
iter  16 value 464.595012
final  value 464.595012 
converged
KEGG_AUTOIMMUNE_THYROID_DISEASE 
initial  value 9724.145355 
iter  20 value 128.673038
final  value 128.673038 
converged


iter   2 value 1583.613786


iter   3 value 1575.703162
iter   4 value 1570.495742
iter   5 value 1484.736604
KEGG_SYSTEMIC_LUPUS_ERYTHEMATOSUS 
initial  value 9737.984716 
iter   6 value 1297.240524
iter   7 value 738.635070
KEGG_ALLOGRAFT_REJECTION 
iter   2 value 2597.139177
initial  value 9722.652746 
iter   8 value 422.691545
iter   3 value 2594.989032
iter   2 value 1230.261826
iter   9 value 286.692208
iter   4 value 2538.098144
iter   5 value 1795.552978
iter  10 value 258.684171
iter   3 value 1226.260176
iter   4 value 1222.573129
iter   6 value 640.193481
iter  11 value 225.465892
iter   5 value 1214.469330
iter  12 value 216.805062
iter   6 value 1206.834929
iter   7 value 522.673550
iter   7 value 869.122119
iter  13 value 197.101841
iter  14 value 188.441593
iter   8 value 364.581938
iter   8 value 612.726633
iter   9 value 358.107711
iter  15 value 183.635371
iter  16 value 183.590456
iter   9 value 495.244071
iter  10 value 350.686611
iter  11 value 346.544238
iter  17 value 183.541728
iter  10 value 253.782573
iter  18 value 183.374721
iter  12 value 346.049783
iter  11 value 235.076235
iter  19 value 183.069902
iter  13 value 344.212480
iter  20 value 182.941277
iter  14 value 343.821375
iter  21 value 182.933392
iter  15 value 343.764925
iter  12 value 213.402187
iter  16 value 343.764036
iter  22 value 182.933341
iter  16 value 343.764035
final  value 343.764035 
converged
iter  13 value 206.828046
iter  23 value 182.933331
iter  14 value 191.425228


iter  24 value 182.933273
iter  24 value 182.933272
iter  15 value 177.162674
iter  16 value 172.102269
iter  17 value 171.949560
KEGG_GRAFT_VERSUS_HOST_DISEASE 
initial  value 9721.659726 
iter  24 value 182.933272
final  value 182.933272 
converged
iter  18 value 166.229053
iter  19 value 163.947216
iter  20 value 163.312312
iter  21 value 163.132927
iter   2 value 1278.485524


iter   3 value 1269.384631
iter  22 value 163.107578
iter   4 value 1266.083444
iter   5 value 1188.582597
iter  23 value 163.107058
iter   6 value 1022.938472
iter  24 value 163.105960
KEGG_PRIMARY_IMMUNODEFICIENCY 
iter  25 value 163.105942
iter  25 value 163.105942
iter   7 value 655.379471
initial  value 9725.636091 
iter  25 value 163.105942
final  value 163.105942 
converged
iter   8 value 446.073129
iter   2 value 2070.912253


iter   3 value 2031.756276
iter   9 value 215.980445
iter   4 value 2020.547827
iter  10 value 185.951763
iter  11 value 158.603663
KEGG_HYPERTROPHIC_CARDIOMYOPATHY_HCM 
iter   5 value 1680.892176
initial  value 9747.308553 
iter  12 value 155.865631
iter  13 value 152.234863
iter  14 value 151.457977
iter   2 value 6768.884408
iter  15 value 150.925751
iter   3 value 5715.874421
iter  16 value 150.837771
iter   6 value 1669.011932
iter   4 value 5331.095139
iter  17 value 150.834530
iter  18 value 150.834165
iter  19 value 150.833704
iter   7 value 1628.267587
iter  20 value 150.833698
iter  20 value 150.833698
iter   8 value 1438.274500
iter  20 value 150.833698
final  value 150.833698 
converged
iter   9 value 850.472413


iter  10 value 438.223438
iter  11 value 335.982601
KEGG_ARRHYTHMOGENIC_RIGHT_VENTRICULAR_CARDIOMYOPATHY_ARVC 
initial  value 9743.879030 
iter  12 value 306.278058
iter  13 value 228.220050
iter   2 value 6104.210764
iter   3 value 5224.118562
iter  14 value 223.313006
iter  15 value 219.697924
iter   4 value 4935.913907
iter   5 value 4719.560187
iter   6 value 2922.128319
iter   7 value 683.855675
iter   8 value 655.873438
iter   9 value 594.940464
iter  10 value 529.312320
iter  11 value 469.743044
iter   5 value 3030.109396
iter   6 value 2828.564203
iter  12 value 429.701987
iter   7 value 2325.742967
iter  13 value 413.637145
iter  14 value 410.993269
iter  15 value 410.202458
iter   8 value 1773.849850
iter   9 value 1418.248590
iter  16 value 410.186458
iter  10 value 1407.151356
iter  17 value 410.081342
iter  18 value 409.726163
iter  11 value 884.261866
iter  12 value 680.272068
iter  19 value 409.721184
iter  20 value 409.721124
iter  13 value 648.327090
iter  14 value 620.343284
iter  20 value 409.721124
final  value 409.721124 
converged
iter  15 value 550.620708


iter  16 value 486.308163
iter  17 value 452.604243
iter  18 value 448.238475
iter  16 value 206.666429
KEGG_DILATED_CARDIOMYOPATHY 
initial  value 9749.261310 
iter  17 value 205.032273
iter  19 value 446.747256
iter  18 value 203.377961
iter  19 value 202.304998
iter  20 value 446.708842
iter   2 value 7202.237128
iter  20 value 201.990354
iter   3 value 5989.435166
iter  21 value 201.977013
iter  21 value 446.401462
iter  22 value 446.373765
iter  23 value 446.373627
iter   4 value 5508.267781
iter  22 value 201.976729
iter  23 value 446.373627
iter   5 value 4976.790332
iter  23 value 201.976714
iter  24 value 201.976629
iter  25 value 201.976622
iter  25 value 201.976622
iter   6 value 4445.312884
iter  23 value 446.373627
final  value 446.373627 
converged


iter  25 value 201.976622
final  value 201.976622 
converged
iter   7 value 3913.835436


KEGG_VIRAL_MYOCARDITIS 
initial  value 9737.021115 
iter   2 value 3913.303262
iter   3 value 3788.856706
iter   4 value 3713.759528
iter   5 value 3224.323668
iter   6 value 3224.021983
iter   7 value 3209.480230
iter   8 value 1352.277075
iter   9 value 577.842377
iter  10 value 454.046212
iter  11 value 373.445443
iter  12 value 351.080175
iter  13 value 347.108916
iter  14 value 339.895136
iter  15 value 338.374199
iter  16 value 337.274330
iter  17 value 337.115023
iter  18 value 337.074177
iter  19 value 337.071631
iter  20 value 337.071622
iter  20 value 337.071622
iter  20 value 337.071622
final  value 337.071622 
converged


iter   8 value 3510.238194
iter   9 value 1770.404262
iter  10 value 940.131084
iter  11 value 768.685644
iter  12 value 736.772403
iter  13 value 614.938504
iter  14 value 540.277873
iter  15 value 520.152895
iter  16 value 483.912069
iter  17 value 482.795328
iter  18 value 466.768155
iter  19 value 466.717773
iter  20 value 466.704757
iter  21 value 466.704750
iter  21 value 466.704750
final  value 466.704750 
converged


KEGG_GLYCOLYSIS_GLUCONEOGENESIS 
KEGG_CITRATE_CYCLE_TCA_CYCLE 
KEGG_PENTOSE_PHOSPHATE_PATHWAY 
initial  value 1467.604728 
initial  value 1467.109502 
initial  value 1465.119090 
iter   2 value 46.397121
iter   3 value 45.740102
iter   4 value 44.735943
iter   5 value 43.731783
iter   6 value 42.727624
iter   7 value 23.680697
iter   8 value 18.326912
iter   2 value 762.798557
iter   3 value 758.417706
iter   4 value 659.608716
iter   5 value 515.191551
iter   9 value 13.857346
iter  10 value 8.539765
iter  11 value 7.685499
iter  12 value 6.644868
iter   6 value 212.340261
iter  13 value 6.637945
iter  14 value 6.634957
iter   2 value 652.998571
iter  15 value 6.634940
iter  15 value 6.634940
final  value 6.634940 
converged
iter   3 value 649.950470
iter   4 value 577.784287


iter   7 value 151.998031
iter   5 value 99.775826
iter   8 value 130.277309
iter   9 value 75.672484
iter   6 value 85.512108
iter  10 value 49.394815
iter  11 value 45.645398
iter   7 value 72.244990
iter  12 value 43.121859
iter  13 value 42.875686
iter   8 value 37.929765
iter   9 value 36.250273
iter  10 value 35.216874
iter  14 value 41.466016
iter  15 value 41.195668
iter  16 value 41.193255
iter  11 value 35.200593
iter  17 value 41.102780
iter  12 value 35.191242
iter  18 value 41.099431
iter  13 value 35.191077
iter  19 value 41.099253
iter  20 value 41.099249
iter  21 value 41.099246
iter  21 value 41.099246
iter  14 value 35.191077
iter  21 value 41.099246
final  value 41.099246 
converged
iter  15 value 35.191074
iter  15 value 35.191074
iter  15 value 35.191074
final  value 35.191074 
converged


KEGG_PENTOSE_AND_GLUCURONATE_INTERCONVERSIONS 
initial  value 1464.619993 
iter   2 value -0.000000
iter   2 value -0.000000
iter   2 value -0.000000
final  value -0.000000 
converged


KEGG_ASCORBATE_AND_ALDARATE_METABOLISM 
initial  value 1465.119519 
iter   2 value 173.855566
iter   3 value 173.575120
iter   4 value 168.419703
iter   5 value 163.264286
iter   6 value 158.108869
iter   7 value 152.953452
KEGG_FRUCTOSE_AND_MANNOSE_METABOLISM 
initial  value 1466.611231 
iter   2 value 365.736472
iter   3 value 362.033025
iter   4 value 336.698435
iter   8 value 52.543383
KEGG_GALACTOSE_METABOLISM 
initial  value 1465.119504 
iter   2 value 104.158334
iter   9 value 38.267775
iter   3 value 103.987999
iter   4 value 102.069071
iter   5 value 100.150143
iter   6 value 98.231216
iter   5 value 185.147958
iter   6 value 138.851399
iter  10 value 27.749173
iter  11 value 10.281965
iter  12 value 9.502550
iter  13 value 9.305275
iter  14 value 8.993441
iter  15 value 8.916077
iter  16 value 8.641265
iter   7 value 32.108926
iter  17 value 8.631112
iter   8 value 31.664164
iter  18 value 8.607702
iter   7 value 121.800186
iter   9 value 31.663732
iter  19 value 8.593659
iter  10 value 31.663696
iter   8 value 119.327270
iter  11 value 30.706229
iter  20 value 8.593261
iter   9 value 114.091351
iter  12 value 28.514646
iter  10 value 87.470885
iter  21 value 8.593255
iter  13 value 23.544795
iter  11 value 40.559825
iter  21 value 8.593255
final  value 8.593255 
converged
iter  14 value 20.020778
iter  12 value 35.190064


iter  13 value 32.557591
iter  15 value 9.932991
iter  14 value 29.933228
iter  16 value 9.805940
iter  15 value 28.960506
iter  17 value 8.940057
iter  16 value 28.423892
iter  18 value 8.603214
iter  17 value 28.246967
iter  19 value 8.593609
iter  18 value 28.221107
iter  20 value 8.550702
iter  21 value 8.547993
iter  19 value 28.211517
iter  20 value 28.205433
iter  21 value 28.204684
iter  22 value 8.545826
KEGG_FATTY_ACID_METABOLISM 
iter  22 value 28.204682
iter  22 value 28.204682
initial  value 1467.602871 
iter  23 value 8.545650
iter  24 value 8.545650
iter  22 value 28.204682
final  value 28.204682 
converged
iter  24 value 8.545650
iter   2 value 642.941942
iter  24 value 8.545650
final  value 8.545650 
converged


iter   3 value 637.258271
iter   4 value 564.550725


iter   5 value 333.651078
KEGG_STEROID_BIOSYNTHESIS 
initial  value 1466.612715 
iter   6 value 272.731149
KEGG_PRIMARY_BILE_ACID_BIOSYNTHESIS 
initial  value 1465.119323 
iter   2 value 453.991832
iter   3 value 451.750996
iter   2 value 72.586625
iter   4 value 416.165955
iter   3 value 72.215113
iter   7 value 225.507642
iter   4 value 70.994401
iter   5 value 69.773688
iter   6 value 68.552976
iter   5 value 118.942027
iter   6 value 113.408979
iter   8 value 185.279252
iter   6 value 113.408979
iter   9 value 178.046434
iter  10 value 141.065403
iter   7 value 96.972329
iter  11 value 97.268398
iter  12 value 78.542922
iter  13 value 65.447422
iter   8 value 74.766552
iter   7 value 40.405055
iter  14 value 54.025851
iter  15 value 52.139656
iter   9 value 39.821615
iter  10 value 33.460053
iter  16 value 50.096073
iter  17 value 47.624461
iter  11 value 31.072820
iter   8 value 28.916127
iter  18 value 45.142041
iter  12 value 29.518130
iter  19 value 41.665238
iter   9 value 25.512287
iter  20 value 41.053602
iter  21 value 40.984429
iter  10 value 25.419546
iter  22 value 40.642724
iter  23 value 40.640150
iter  11 value 25.250362
iter  12 value 21.959278
iter  13 value 19.303815
iter  13 value 29.078953
iter  14 value 28.847374
iter  14 value 16.851115
iter  15 value 28.846913
iter  16 value 28.846864
iter  15 value 10.941806
iter  24 value 40.640009
iter  16 value 9.804077
iter  17 value 28.846857
iter  25 value 40.639967
iter  18 value 28.846851
iter  26 value 40.639938
iter  26 value 40.639938
iter  19 value 28.846845
iter  19 value 28.846845
iter  17 value 9.050387
iter  18 value 8.215934
iter  19 value 8.193262
iter  26 value 40.639938
final  value 40.639938 
converged
iter  20 value 8.167358


iter  19 value 28.846845
final  value 28.846845 
converged
iter  21 value 8.160989


iter  22 value 8.156096
iter  23 value 8.154509
iter  23 value 8.154509
KEGG_STEROID_HORMONE_BIOSYNTHESIS 
iter  23 value 8.154509
initial  value 1465.119504 
final  value 8.154509 
converged
iter   2 value 104.158334


iter   3 value 103.987999
iter   4 value 102.069071
iter   5 value 100.150143
iter   6 value 98.231216
KEGG_OXIDATIVE_PHOSPHORYLATION 
initial  value 1469.578252 
iter   2 value 1324.211626
iter   3 value 1311.962710
iter   4 value 1013.454956
KEGG_PURINE_METABOLISM 
initial  value 1472.012587 
iter   2 value 318.347278
iter   3 value 297.519105
iter   5 value 786.464257
iter   7 value 32.108926
iter   4 value 294.323558
iter   8 value 31.664164
iter   9 value 31.663732
iter   5 value 291.859112
iter  10 value 31.663696
iter   6 value 288.553630
iter  11 value 30.706229
iter   7 value 250.879156
iter  12 value 28.514646
iter  13 value 23.544795
iter   8 value 207.227949
iter  14 value 20.020778
iter   9 value 174.791948
iter  15 value 9.932991
iter   6 value 189.752856
iter  16 value 9.805940
iter   7 value 123.787245
iter   8 value 98.272484
iter  17 value 8.940057
iter   9 value 77.451314
iter  18 value 8.603214
iter  10 value 74.487057
iter  11 value 67.472280
iter  10 value 105.888175
iter  12 value 64.588637
iter  11 value 103.185738
iter  13 value 63.740176
iter  12 value 98.146263
iter  19 value 8.593609
iter  13 value 95.368313
iter  20 value 8.550702
iter  14 value 63.672525
iter  21 value 8.547993
iter  14 value 91.334951
iter  15 value 63.492706
iter  22 value 8.545826
iter  15 value 89.563158
iter  16 value 63.471785
iter  23 value 8.545650
iter  16 value 88.102564
iter  17 value 63.467489
iter  24 value 8.545650
iter  18 value 63.467480
iter  24 value 8.545650
iter  17 value 87.988555
iter  18 value 63.467480
final  value 63.467480 
converged
iter  24 value 8.545650
final  value 8.545650 
converged
iter  18 value 87.893085
iter  19 value 87.778854


iter  20 value 87.775551
iter  21 value 87.775484
iter  21 value 87.775484
final  value 87.775484 
converged


KEGG_PYRIMIDINE_METABOLISM 
initial  value 1467.602196 
iter   2 value 614.410842
iter   3 value 608.082319
iter   4 value 540.555875
KEGG_GLYCINE_SERINE_AND_THREONINE_METABOLISM 
KEGG_ALANINE_ASPARTATE_AND_GLUTAMATE_METABOLISM 
initial  value 1465.617586 
initial  value 1467.600698 
iter   2 value 561.207425
iter   3 value 553.333338
iter   4 value 494.411304
iter   2 value 164.748986
iter   5 value 341.174913
iter   3 value 163.580963
iter   4 value 158.033571
iter   5 value 387.655003
iter   5 value 152.486178
iter   6 value 217.620666
iter   7 value 177.745730
iter   8 value 135.243975
iter   9 value 117.908187
iter  10 value 67.687661
iter  11 value 62.549180
iter  12 value 40.603736
iter  13 value 40.586286
iter   6 value 218.605247
iter   6 value 123.421369
iter   7 value 186.454316
iter   8 value 176.875489
iter   9 value 171.479107
iter  10 value 146.725059
iter  11 value 82.157199
iter  14 value 40.489626
iter  15 value 40.454842
iter  16 value 40.453892
iter  12 value 52.209647
iter  17 value 40.453769
iter  18 value 40.453697
iter  13 value 42.057542
iter  18 value 40.453696
final  value 40.453696 
converged
iter  14 value 41.202433
iter   7 value 92.895468


iter  15 value 40.403427
iter  16 value 40.166942
iter   8 value 66.254119
iter   9 value 64.731294
iter  10 value 56.147147
iter  11 value 54.824810
iter  12 value 39.590516
KEGG_CYSTEINE_AND_METHIONINE_METABOLISM 
initial  value 1467.109639 
iter  13 value 33.428125
iter  14 value 26.195694
iter  17 value 40.054516
iter   2 value 707.054046
iter  18 value 40.007754
iter   3 value 703.691316
iter  15 value 18.868347
iter  19 value 40.005820
iter   4 value 619.249985
iter  16 value 17.815675
iter  20 value 40.005056
iter  21 value 40.004980
iter  17 value 17.141539
iter  22 value 40.004940
iter  18 value 17.038057
iter  22 value 40.004940
iter  22 value 40.004940
final  value 40.004940 
converged


iter  19 value 16.469655
iter  20 value 15.903589
iter  21 value 15.865994
iter  22 value 15.405215
iter  23 value 15.310721
iter  24 value 15.280889
iter  25 value 15.266851
iter   5 value 484.561701
iter  26 value 15.262996
iter  27 value 15.262611
KEGG_VALINE_LEUCINE_AND_ISOLEUCINE_DEGRADATION 
iter  28 value 15.262607
iter  28 value 15.262607
initial  value 1468.097174 
iter  28 value 15.262607
final  value 15.262607 
converged
iter   2 value 769.316262


iter   6 value 360.304377
iter   3 value 762.020767
iter   4 value 658.638192
iter   7 value 252.442202
KEGG_VALINE_LEUCINE_AND_ISOLEUCINE_BIOSYNTHESIS 
initial  value 1465.119549 
iter   2 value 164.021903
iter   3 value 163.803261
iter   8 value 202.316770
iter   4 value 159.246051
iter   5 value 530.372043
iter   9 value 117.999290
iter  10 value 72.076804
iter  11 value 47.158716
iter  12 value 39.625696
iter  13 value 39.581365
iter   6 value 298.088582
iter  14 value 36.621854
iter  15 value 35.333184
iter   5 value 154.688841
iter  16 value 35.267692
iter   6 value 150.131632
iter  17 value 35.228267
iter   7 value 145.574422
iter   7 value 257.489673
iter   8 value 67.114532
iter  18 value 35.226030
iter   8 value 211.207469
iter   9 value 199.794123
iter  19 value 35.226010
iter  10 value 160.937968
iter  20 value 35.225998
iter  21 value 35.225993
iter  21 value 35.225993
iter   9 value 35.451734
iter  11 value 90.954936
iter  21 value 35.225993
final  value 35.225993 
converged
iter  12 value 70.198035
iter  13 value 70.161067
iter  14 value 62.069482


iter  15 value 56.121952
iter  16 value 49.918939
iter  17 value 47.168594
iter  10 value 21.188300
iter  11 value 17.327285
iter  12 value 12.828762
KEGG_LYSINE_DEGRADATION 
initial  value 1468.098912 
iter  13 value 10.636707
iter  18 value 46.452119
iter   2 value 863.609028
iter  19 value 46.445262
iter  14 value 8.994628
iter   3 value 857.556753
iter   4 value 730.333107
iter  20 value 46.443395
iter  15 value 8.663271
iter  21 value 46.442503
iter  16 value 8.646728
iter  21 value 46.442503
iter  17 value 8.629195
iter  18 value 8.625807
iter  19 value 8.623978
iter  20 value 8.623867
iter  21 value 46.442503
final  value 46.442503 
converged


iter  21 value 8.623865
iter  21 value 8.623865
final  value 8.623865 
converged


KEGG_ARGININE_AND_PROLINE_METABOLISM 
initial  value 1467.604420 
iter   5 value 389.103007
KEGG_HISTIDINE_METABOLISM 
initial  value 1465.119519 
iter   6 value 326.801304
iter   2 value 173.855566
iter   3 value 173.575120
iter   4 value 168.419703
iter   5 value 163.264286
iter   7 value 165.313373
iter   6 value 158.108869
iter   7 value 152.953452
iter   8 value 135.857050
iter   9 value 122.464785
iter  10 value 102.607692
iter  11 value 49.873693
iter   2 value 733.477814
iter  12 value 49.213346
iter   3 value 728.988396
iter  13 value 47.894931
iter   4 value 637.212974
iter  14 value 47.166305
iter   5 value 185.969515
iter   8 value 52.543383
iter  15 value 46.881162
iter   6 value 161.625417
iter   7 value 133.597753
iter  16 value 46.830278
iter  17 value 46.809790
iter   9 value 38.267775
iter  18 value 46.809311
iter  19 value 46.809309
iter   8 value 84.803752
iter  19 value 46.809309
iter  10 value 27.749173
iter  19 value 46.809308
final  value 46.809308 
converged
iter   9 value 67.278486


iter  10 value 50.749440
iter  11 value 46.278429
iter  12 value 41.822196
iter  13 value 41.213679
KEGG_TYROSINE_METABOLISM 
initial  value 1464.619993 
iter   2 value -0.000000
iter   2 value -0.000000
iter   2 value -0.000000
final  value -0.000000 
converged


iter  14 value 41.066355
iter  11 value 10.281965
iter  15 value 41.038930
iter  12 value 9.502550
iter  16 value 41.029100
iter  13 value 9.305275
iter  17 value 41.029052
iter  14 value 8.993441
iter  17 value 41.029052
iter  15 value 8.916077
iter  16 value 8.641265
iter  17 value 8.631112
iter  17 value 41.029052
final  value 41.029052 
converged
iter  18 value 8.607702


iter  19 value 8.593659
iter  20 value 8.593261
KEGG_PHENYLALANINE_METABOLISM 
initial  value 1464.619993 
iter  21 value 8.593255
iter  21 value 8.593255
final  value 8.593255 
converged
iter   2 value -0.000000
iter   2 value -0.000000
iter   2 value -0.000000
final  value -0.000000 
converged


KEGG_TRYPTOPHAN_METABOLISM 
initial  value 1465.119519 
iter   2 value 173.855566
iter   3 value 173.575120
KEGG_BETA_ALANINE_METABOLISM 
KEGG_TAURINE_AND_HYPOTAURINE_METABOLISM 
initial  value 1465.119147 
iter   4 value 168.419703
initial  value 1466.115877 
iter   5 value 163.264286
iter   2 value 52.079981
iter   6 value 158.108869
iter   7 value 152.953452
iter   2 value 338.330995
iter   3 value 337.052242
iter   4 value 317.277920
iter   5 value 297.503597
iter   3 value 51.494047
iter   4 value 50.470813
iter   5 value 49.447579
iter   6 value 48.424345
iter   8 value 52.543383
iter   7 value 28.646923
iter   9 value 38.267775
iter   6 value 194.917051
iter   8 value 11.823108
iter  10 value 27.749173
iter   7 value 137.316868
iter   9 value 11.820001
iter  11 value 10.281965
iter  10 value 11.810836
iter   8 value 94.966732
iter  11 value 11.803174
iter  12 value 9.502550
iter  12 value 8.860968
iter   9 value 85.563565
iter  13 value 9.305275
iter  10 value 84.509831
iter  14 value 8.993441
iter  13 value 7.677106
iter  11 value 70.740610
iter  15 value 8.916077
iter  14 value 7.518944
iter  16 value 8.641265
iter  12 value 43.586949
iter  17 value 8.631112
iter  18 value 8.607702
iter  13 value 36.880754
iter  19 value 8.593659
iter  20 value 8.593261
iter  14 value 24.107750
iter  21 value 8.593255
iter  15 value 23.306714
iter  21 value 8.593255
final  value 8.593255 
converged
iter  16 value 22.742016
iter  17 value 22.569382
iter  15 value 7.475532
iter  18 value 22.510190
iter  16 value 7.439362
iter  17 value 7.438893
iter  18 value 7.438881
iter  19 value 7.438880
iter  20 value 7.438866
iter  21 value 7.438866
iter  21 value 7.438866
iter  21 value 7.438866
final  value 7.438866 
converged


iter  19 value 22.488970
iter  20 value 22.488575
iter  21 value 22.488093
iter  22 value 22.488086
iter  22 value 22.488086
KEGG_GLUTATHIONE_METABOLISM 
KEGG_SELENOAMINO_ACID_METABOLISM 
iter  22 value 22.488086
final  value 22.488086 
converged
initial  value 1465.617510 
initial  value 1466.115612 


iter   2 value 158.972448
iter   2 value 531.299957
iter   3 value 157.717353
iter   3 value 528.545894
iter   4 value 152.384557
iter   4 value 480.089747
iter   5 value 147.051761
iter   5 value 431.633600
iter   6 value 62.030358
KEGG_STARCH_AND_SUCROSE_METABOLISM 
initial  value 1465.119535 
iter   2 value 112.740249
iter   3 value 112.597557
iter   4 value 110.406152
iter   6 value 120.192155
iter   7 value 31.413818
iter   5 value 108.214747
iter   6 value 106.023342
iter   8 value 29.334446
iter   9 value 22.945931
iter   7 value 78.587715
iter   8 value 66.864274
iter   9 value 62.583480
iter  10 value 57.768433
iter  11 value 55.416351
iter  12 value 53.983786
iter  10 value 22.830159
iter  13 value 50.569813
iter  11 value 22.448399
iter  14 value 27.535361
iter  12 value 22.442414
iter  15 value 24.676465
iter   7 value 87.880933
iter  13 value 22.442282
iter  16 value 23.474988
iter  14 value 22.442277
iter  17 value 18.467921
iter  18 value 17.466281
iter  14 value 22.442277
final  value 22.442277 
converged
iter  19 value 15.935435


iter   8 value 65.664385
iter  20 value 15.717834
iter   9 value 35.691530
iter  21 value 15.305206
iter  22 value 15.196232
iter  10 value 30.884167
iter  23 value 15.179062
iter  11 value 29.542409
iter  24 value 15.174877
iter  25 value 15.174648
iter  12 value 27.860802
iter  26 value 15.174634
KEGG_N_GLYCAN_BIOSYNTHESIS 
iter  27 value 15.174595
initial  value 1467.109245 
iter  28 value 15.174592
iter  28 value 15.174592
iter  13 value 25.099595
iter   2 value 787.512505
iter  28 value 15.174592
final  value 15.174592 
converged
iter  14 value 13.505774
iter   3 value 782.822772


iter  15 value 12.306526
iter   4 value 677.462075
iter   5 value 572.101377
iter  16 value 9.273663
iter  17 value 8.842884
iter   6 value 390.511743
KEGG_OTHER_GLYCAN_DEGRADATION 
initial  value 1465.119504 
iter   2 value 104.158334
iter  18 value 8.699675
iter   3 value 103.987999
iter   4 value 102.069071
iter  19 value 8.621984
iter   5 value 100.150143
iter   6 value 98.231216
iter  20 value 8.602535
iter  21 value 8.597850
iter  22 value 8.595394
iter   7 value 74.239713
iter  23 value 8.594377
iter  24 value 8.594372
iter  24 value 8.594372
iter   8 value 45.335107
iter  24 value 8.594372
final  value 8.594372 
converged
iter   9 value 41.107386


iter  10 value 37.979075
iter   7 value 32.108926
iter  11 value 35.590103
iter   8 value 31.664164
iter  12 value 35.288759
iter   9 value 31.663732
iter  13 value 35.148981
iter  10 value 31.663696
iter  11 value 30.706229
iter  14 value 35.138256
iter  12 value 28.514646
iter  13 value 23.544795
iter  15 value 35.137918
iter  14 value 20.020778
iter  16 value 35.137479
iter  17 value 35.137263
iter  17 value 35.137263
iter  15 value 9.932991
iter  16 value 9.805940
iter  17 value 8.940057
KEGG_O_GLYCAN_BIOSYNTHESIS 
initial  value 1467.109035 
iter  18 value 8.603214
iter  19 value 8.593609
iter   2 value 598.370050
iter  20 value 8.550702
iter   3 value 595.169790
iter   4 value 533.959974
iter  21 value 8.547993
iter  17 value 35.137263
final  value 35.137263 
converged


iter  22 value 8.545826
iter  23 value 8.545650
iter  24 value 8.545650
iter  24 value 8.545650
iter  24 value 8.545650
final  value 8.545650 
converged


iter   5 value 180.143247
KEGG_AMINO_SUGAR_AND_NUCLEOTIDE_SUGAR_METABOLISM 
initial  value 1465.119520 
iter   6 value 151.341418
iter   2 value 108.322796
iter   3 value 108.167319
iter   7 value 128.657788
KEGG_GLYCOSAMINOGLYCAN_DEGRADATION 
iter   4 value 106.120586
initial  value 1466.613260 
iter   8 value 104.864066
iter   5 value 104.073852
iter   9 value 91.630169
iter   6 value 102.027118
iter   2 value 606.871039
iter  10 value 78.362493
iter   3 value 604.254923
iter   4 value 541.970423
iter   5 value 479.685923
iter  11 value 56.150740
iter  12 value 44.727969
iter   7 value 72.075841
iter  13 value 43.246579
iter   8 value 42.559050
iter   9 value 38.496564
iter   6 value 350.315102
iter  14 value 42.673957
iter  15 value 38.072945
iter  16 value 37.512587
iter  17 value 35.695557
iter  18 value 35.350315
iter  10 value 30.078405
iter  11 value 28.031681
iter   7 value 268.531039
iter  19 value 35.267430
iter  12 value 20.236880
iter  20 value 35.089134
iter  13 value 12.564047
iter  21 value 35.063988
iter   8 value 175.673764
iter  22 value 35.063310
iter  14 value 10.281715
iter  23 value 35.063293
iter  15 value 9.506337
iter  23 value 35.063293
final  value 35.063293 
converged
iter  16 value 8.641272
iter   9 value 93.721198
iter  10 value 34.193101
iter  17 value 8.639691


iter  18 value 8.581847
iter  11 value 30.573187
iter  19 value 8.572899
iter  12 value 29.650279
iter  20 value 8.571447
iter  13 value 29.099431
iter  21 value 8.571443
iter  22 value 8.571441
iter  22 value 8.571441
iter  22 value 8.571441
final  value 8.571441 
converged
iter  14 value 29.070506
iter  15 value 29.050653
KEGG_GLYCOSAMINOGLYCAN_BIOSYNTHESIS_CHONDROITIN_SULFATE 
iter  16 value 29.045442
iter  17 value 29.043640
initial  value 1465.618334 
iter  18 value 29.043639
iter  18 value 29.043639


iter   2 value 287.846839
iter  18 value 29.043639
final  value 29.043639 
converged
iter   3 value 287.287885
iter   4 value 273.350087
iter   5 value 259.412289


KEGG_GLYCOSAMINOGLYCAN_BIOSYNTHESIS_KERATAN_SULFATE 
initial  value 1465.618056 
KEGG_GLYCOSAMINOGLYCAN_BIOSYNTHESIS_HEPARAN_SULFATE 
iter   2 value 210.351051
initial  value 1467.603044 
iter   3 value 209.686472
iter   4 value 201.881829
iter   2 value 650.944724
iter   3 value 645.418842
iter   5 value 194.077186
iter   4 value 571.186866
iter   6 value 75.937592
iter   7 value 57.157101
iter   6 value 136.547003
iter   8 value 45.043722
iter   9 value 32.877464
iter  10 value 22.529798
iter  11 value 16.077194
iter   5 value 301.154421
iter  12 value 16.036495
iter  13 value 15.945529
iter  14 value 15.932511
iter  15 value 15.929848
iter   6 value 205.758635
iter  16 value 15.924662
iter  17 value 15.923304
iter   7 value 181.875503
iter  18 value 15.923296
iter   7 value 115.054575
iter  18 value 15.923296
iter   8 value 165.393910
iter   9 value 157.156118
iter  10 value 91.393034
iter  18 value 15.923296
final  value 15.923296 
converged
iter   8 value 100.693441
iter  11 value 81.297386
iter   9 value 76.421745
iter  12 value 72.252649
iter  10 value 68.817935
iter  11 value 62.595909


iter  12 value 59.656309
iter  13 value 51.303681
iter  14 value 40.282826
iter  15 value 34.964939
iter  16 value 31.599994
iter  13 value 55.977675
iter  14 value 45.066118
iter  15 value 42.384808
iter  16 value 41.479759
iter  17 value 40.770668
iter  18 value 40.693416
KEGG_GLYCEROLIPID_METABOLISM 
initial  value 1469.086399 
iter  19 value 40.691236
iter  17 value 27.317465
iter  20 value 40.687204
iter   2 value 1231.483931
iter  21 value 40.686159
iter  18 value 23.987017
iter   3 value 1221.200572
iter  22 value 40.686156
iter  22 value 40.686156
iter   4 value 963.595122
iter  19 value 16.605878
iter  20 value 15.859930
iter  22 value 40.686156
final  value 40.686156 
converged
iter  21 value 15.725329


iter  22 value 15.719943
iter  23 value 15.718615
iter   5 value 179.592758
iter  24 value 15.718596
iter  24 value 15.718596
final  value 15.718596 
converged
iter   6 value 156.083008


iter   7 value 130.472468
KEGG_INOSITOL_PHOSPHATE_METABOLISM 
initial  value 1468.099094 
iter   2 value 878.233977
iter   8 value 73.638391
iter   9 value 67.203158
KEGG_GLYCOSYLPHOSPHATIDYLINOSITOL_GPI_ANCHOR_BIOSYNTHESIS 
initial  value 1465.618104 
iter  10 value 61.818905
iter  11 value 58.641413
iter   2 value 216.774726
iter  12 value 58.228592
iter  13 value 58.107726
iter   3 value 216.154811
iter   3 value 872.248202
iter   4 value 207.951810
iter  14 value 58.104769
iter   4 value 740.936332
iter   5 value 199.748809
iter  15 value 58.102600
iter  16 value 58.101535
iter  17 value 58.101521
iter  17 value 58.101521
iter  17 value 58.101521
final  value 58.101521 
converged
iter   5 value 325.493554


iter   6 value 273.769113
iter   7 value 231.911200
iter   6 value 136.195925
iter   8 value 160.808682
KEGG_GLYCEROPHOSPHOLIPID_METABOLISM 
iter   7 value 81.541562
initial  value 1472.023905 
iter   8 value 69.558594
iter   9 value 90.388860
iter   9 value 59.947847
iter  10 value 57.584149
iter  11 value 52.400313
iter  10 value 58.185878
iter  11 value 52.950360
iter  12 value 50.511289
iter  13 value 47.587961
iter   2 value 463.909448
iter   3 value 452.758669
iter  14 value 47.362660
iter   4 value 342.407135
iter  15 value 46.909010
iter  16 value 46.847859
iter   5 value 335.955820
iter  17 value 46.844842
iter   6 value 322.460875
iter  18 value 46.844827
iter  18 value 46.844827
iter   7 value 287.941627
final  value 46.844827 
converged
iter  12 value 38.132018
iter   8 value 254.807305


iter  13 value 31.729902
iter   9 value 211.648871
iter  14 value 26.395415
iter  10 value 124.251760
iter  15 value 23.140539
iter  11 value 111.900007
iter  16 value 18.834415
iter  12 value 107.793028
iter  13 value 93.333227
iter  17 value 16.803639
iter  18 value 15.918388
iter  14 value 89.733565
iter  19 value 15.803179
iter  15 value 89.298475
KEGG_ETHER_LIPID_METABOLISM 
iter  20 value 15.761674
iter  16 value 88.964281
initial  value 1467.093801 
iter  21 value 15.757703
iter  22 value 15.757482
iter   2 value 1236.028587
iter  23 value 15.757480
iter  23 value 15.757480
iter  23 value 15.757480
final  value 15.757480 
converged


iter  17 value 88.945270
iter   3 value 1204.999096
iter   4 value 924.460917
iter  18 value 88.944130
iter   5 value 643.922738
iter  19 value 88.943737
iter  20 value 88.942743
iter  20 value 88.942743
iter  20 value 88.942743
final  value 88.942743 
converged


iter   6 value 230.969262
KEGG_ARACHIDONIC_ACID_METABOLISM 
initial  value 1464.619993 
KEGG_LINOLEIC_ACID_METABOLISM 
initial  value 1464.619993 
iter   2 value -0.000000
iter   2 value -0.000000
iter   2 value -0.000000
final  value -0.000000 
converged
iter   2 value -0.000000
iter   2 value -0.000000
iter   2 value -0.000000
final  value -0.000000 
converged


iter   7 value 86.384326
iter   8 value 79.536534
iter   9 value 69.913174
iter  10 value 69.622206
iter  11 value 41.067400
iter  12 value 37.480679
KEGG_ALPHA_LINOLENIC_ACID_METABOLISM 
iter  13 value 34.364273
initial  value 1465.119504 
KEGG_SPHINGOLIPID_METABOLISM 
iter  14 value 33.074495
initial  value 1468.592427 
iter   2 value 104.158334
iter  15 value 32.766831
iter   2 value 984.210149
iter   3 value 103.987999
iter  16 value 32.609830
iter   4 value 102.069071
iter  17 value 32.522745
iter   5 value 100.150143
iter  18 value 32.521011
iter  19 value 32.521005
iter   6 value 98.231216
iter  19 value 32.521005
final  value 32.521005 
converged
iter   3 value 976.296839
iter   4 value 810.803163


iter   5 value 192.597962
iter   6 value 176.022933
iter   7 value 32.108926
iter   7 value 99.546976
iter   8 value 31.664164
iter   8 value 86.100934
iter   9 value 31.663732
iter  10 value 31.663696
iter   9 value 66.197927
iter  11 value 30.706229
iter  10 value 61.298974
iter  12 value 28.514646
iter  13 value 23.544795
KEGG_GLYCOSPHINGOLIPID_BIOSYNTHESIS_LACTO_AND_NEOLACTO_SERIES 
iter  14 value 20.020778
initial  value 1467.105869 
iter  15 value 9.932991
iter   2 value 441.396423
iter  16 value 9.805940
iter   3 value 435.136240
iter  17 value 8.940057
iter  11 value 55.033624
iter  18 value 8.603214
iter   4 value 397.334794
iter  19 value 8.593609
iter  12 value 53.808302
iter  20 value 8.550702
iter  13 value 52.420834
iter   5 value 196.372152
iter  14 value 52.420712
iter  15 value 52.420479
iter  16 value 52.420473
iter  16 value 52.420473
iter  21 value 8.547993
iter  22 value 8.545826
iter  16 value 52.420473
final  value 52.420473 
converged
iter  23 value 8.545650
iter  24 value 8.545650


iter  24 value 8.545650
iter  24 value 8.545650
final  value 8.545650 
converged
iter   6 value 169.797654


iter   7 value 159.140438
iter   8 value 153.534321
iter   9 value 149.110934
iter  10 value 139.140571
iter  11 value 90.862420
iter  12 value 42.821316
KEGG_GLYCOSPHINGOLIPID_BIOSYNTHESIS_GLOBO_SERIES 
initial  value 1465.617513 
iter  13 value 37.910881
iter   2 value 159.172161
iter  14 value 36.103063
iter   3 value 157.920164
iter  15 value 34.946556
iter   4 value 152.580216
KEGG_GLYCOSPHINGOLIPID_BIOSYNTHESIS_GANGLIO_SERIES 
iter  16 value 34.757847
initial  value 1466.114617 
iter  17 value 34.242887
iter  18 value 34.084311
iter   2 value 249.080244
iter   3 value 246.498481
iter   4 value 233.895287
iter   5 value 221.292094
iter   5 value 147.240268
iter  19 value 34.007197
iter  20 value 33.983399
iter  21 value 33.965541
iter  22 value 33.964732
iter   6 value 120.308571
iter  23 value 33.964692
iter  23 value 33.964692
final  value 33.964692 
converged


iter   7 value 79.126551
iter   6 value 88.163762
iter   7 value 86.291446
iter   8 value 82.751946
iter   9 value 72.722036
iter  10 value 70.575430
iter  11 value 67.166634
iter  12 value 22.695655
iter   8 value 65.360326
iter  13 value 21.886019
iter  14 value 21.798501
KEGG_PYRUVATE_METABOLISM 
initial  value 1467.108614 
iter  15 value 21.728372
iter   9 value 55.802178
iter  10 value 55.300434
iter   2 value 839.074578
iter  11 value 53.562830
iter   3 value 832.993257
iter  12 value 50.489075
iter   4 value 712.555899
iter  13 value 47.592309
iter   5 value 592.118540
iter  14 value 31.548044
iter  15 value 30.154644
iter  16 value 28.857052
iter  17 value 17.252914
iter  18 value 16.163243
iter  16 value 21.706324
iter  17 value 21.706206
iter  19 value 15.833992
iter  20 value 15.324505
iter  18 value 21.706205
iter  18 value 21.706205
iter  21 value 15.275709
iter  18 value 21.706205
final  value 21.706205 
converged
iter  22 value 15.189028


iter   6 value 293.579270
iter   7 value 66.052731
iter   8 value 52.602667
iter  23 value 15.185241
iter  24 value 15.177889
iter  25 value 15.177825
iter  26 value 15.177790
iter  27 value 15.177787
iter  27 value 15.177787
iter   9 value 42.141347
iter  27 value 15.177787
final  value 15.177787 
converged
iter  10 value 41.824770
iter  11 value 37.436576
KEGG_GLYOXYLATE_AND_DICARBOXYLATE_METABOLISM 


initial  value 1465.119504 
iter  12 value 35.605867
iter  13 value 35.430467
iter  14 value 35.039304
iter  15 value 35.033259
iter   2 value 104.158334
iter  16 value 35.010528
iter   3 value 103.987999
iter  17 value 35.004549
iter   4 value 102.069071
iter  18 value 35.004526
iter  18 value 35.004525
iter   5 value 100.150143
iter   6 value 98.231216
iter  18 value 35.004525
final  value 35.004525 
converged
KEGG_PROPANOATE_METABOLISM 


initial  value 1467.604996 
iter   2 value 802.893528
iter   3 value 798.440437
iter   4 value 689.331975
iter   7 value 32.108926
KEGG_BUTANOATE_METABOLISM 
initial  value 1467.108408 
iter   8 value 31.664164
iter   9 value 31.663732
iter   2 value 553.587095
iter  10 value 31.663696
iter   3 value 549.910161
iter  11 value 30.706229
iter   5 value 377.008915
iter   4 value 496.598075
iter  12 value 28.514646
iter  13 value 23.544795
iter  14 value 20.020778
iter   6 value 114.962214
iter   7 value 104.561475
iter   8 value 86.582339
iter   5 value 408.993562
iter   9 value 74.567684
iter  15 value 9.932991
iter  16 value 9.805940
iter  17 value 8.940057
iter  18 value 8.603214
iter  19 value 8.593609
iter  20 value 8.550702
iter  10 value 59.881659
iter  21 value 8.547993
iter   6 value 296.575246
iter  22 value 8.545826
iter  11 value 51.839848
iter  23 value 8.545650
iter  24 value 8.545650
iter  24 value 8.545650
iter  12 value 42.869695
iter  24 value 8.545650
final  value 8.545650 
converged
iter  13 value 41.946263


iter  14 value 41.671341
iter  15 value 41.332404
iter  16 value 41.173661
iter  17 value 41.157921
iter  18 value 41.157522
iter  19 value 41.157505
iter  19 value 41.157504
iter   7 value 155.243962
iter  19 value 41.157504
final  value 41.157504 
converged


iter   8 value 149.005432
KEGG_ONE_CARBON_POOL_BY_FOLATE 
initial  value 1465.617586 
iter   9 value 142.798273
iter  10 value 115.568695
iter  11 value 90.855132
iter  12 value 68.975990
iter  13 value 63.618249
iter   2 value 164.748986
iter   3 value 163.580963
iter   4 value 158.033571
iter  14 value 56.378111
iter   5 value 152.486178
iter  15 value 36.747357
iter  16 value 35.914003
iter  17 value 35.212450
iter  18 value 34.955251
KEGG_RIBOFLAVIN_METABOLISM 
iter  19 value 34.887153
initial  value 1466.116191 
iter  20 value 34.878083
iter   2 value 385.697860
iter  21 value 34.876323
iter   6 value 123.421369
iter   3 value 384.601361
iter  22 value 34.876121
iter  22 value 34.876121
iter   4 value 359.458759
iter   5 value 334.316158
iter  22 value 34.876121
final  value 34.876121 
converged


iter   6 value 135.300116
iter   7 value 92.895468
KEGG_NICOTINATE_AND_NICOTINAMIDE_METABOLISM 
initial  value 1465.119549 
iter   8 value 66.254119
iter   7 value 80.176167
iter   8 value 77.298177
iter   9 value 64.731294
iter   9 value 41.764370
iter   2 value 164.021903
iter  10 value 32.779562
iter   3 value 163.803261
iter  10 value 56.147147
iter  11 value 28.270945
iter   4 value 159.246051
iter  11 value 54.824810
iter  12 value 24.856607
iter  13 value 23.083043
iter   5 value 154.688841
iter  12 value 39.590516
iter  14 value 22.733420
iter  13 value 33.428125
iter   6 value 150.131632
iter  15 value 22.696403
iter   7 value 145.574422
iter  14 value 26.195694
iter  16 value 22.651141
iter  15 value 18.868347
iter  17 value 22.638190
iter  16 value 17.815675
iter  17 value 17.141539
iter  18 value 17.038057
iter  19 value 16.469655
iter  20 value 15.903589
iter  21 value 15.865994
iter   8 value 67.114532
iter  22 value 15.405215
iter  18 value 22.637918
iter   9 value 35.451734
iter  19 value 22.637916
iter  19 value 22.637916
final  value 22.637916 
converged


iter  23 value 15.310721
iter  24 value 15.280889
iter  25 value 15.266851
iter  26 value 15.262996
iter  27 value 15.262611
iter  28 value 15.262607
iter  28 value 15.262607
iter  28 value 15.262607
final  value 15.262607 
converged
iter  10 value 21.188300


KEGG_PANTOTHENATE_AND_COA_BIOSYNTHESIS 
iter  11 value 17.327285
initial  value 1466.115542 
iter  12 value 12.828762
iter   2 value 307.577513
iter  13 value 10.636707
iter   3 value 305.991240
iter   4 value 289.121770
iter  14 value 8.994628
iter   5 value 272.252299
iter  15 value 8.663271
iter  16 value 8.646728
KEGG_FOLATE_BIOSYNTHESIS 
iter  17 value 8.629195
initial  value 1464.619993 
iter   6 value 208.257706
iter  18 value 8.625807
iter  19 value 8.623978
iter   2 value -0.000000
iter   2 value -0.000000
iter   2 value -0.000000
final  value -0.000000 
converged
iter  20 value 8.623867
iter  21 value 8.623865


iter  21 value 8.623865
final  value 8.623865 
converged


iter   7 value 101.058006
KEGG_RETINOL_METABOLISM 
iter   8 value 91.668108
initial  value 1464.619993 
iter   9 value 79.713588
iter  10 value 73.638496
iter  11 value 66.398792
iter   2 value -0.000000
iter   2 value -0.000000
iter   2 value -0.000000
final  value -0.000000 
converged
iter  12 value 45.680914


iter  13 value 33.521316
iter  14 value 24.396333
KEGG_PORPHYRIN_AND_CHLOROPHYLL_METABOLISM 
initial  value 1465.119535 
iter  15 value 23.158099
iter  16 value 22.336874
iter   2 value 112.740249
iter  17 value 22.323050
iter  18 value 22.308721
iter   3 value 112.597557
iter  19 value 22.307914
KEGG_TERPENOID_BACKBONE_BIOSYNTHESIS 
iter  20 value 22.307906
initial  value 1464.619993 
iter   4 value 110.406152
iter  21 value 22.307898
iter  22 value 22.307895
iter  22 value 22.307895
iter   2 value -0.000000
iter   2 value -0.000000
iter   2 value -0.000000
final  value -0.000000 
converged
iter   5 value 108.214747


iter   6 value 106.023342
iter  22 value 22.307895
final  value 22.307895 
converged


iter   7 value 87.880933
KEGG_LIMONENE_AND_PINENE_DEGRADATION 
initial  value 1465.618165 
KEGG_NITROGEN_METABOLISM 
initial  value 1466.116137 
iter   2 value 374.030535
iter   8 value 65.664385
iter   3 value 372.921967
iter   4 value 349.202421
iter   5 value 325.482875
iter   2 value 337.585746
iter   3 value 336.596182
iter   4 value 317.194163
iter   5 value 297.792144
iter   6 value 148.357421
iter   7 value 105.876378
iter   6 value 226.684950
iter   9 value 35.691530
iter  10 value 30.884167
iter  11 value 29.542409
iter   8 value 87.895087
iter  12 value 27.860802
iter  13 value 25.099595
iter  14 value 13.505774
iter   9 value 73.142324
iter  15 value 12.306526
iter  10 value 60.214913
iter  16 value 9.273663
iter  11 value 32.381781
iter  17 value 8.842884
iter  12 value 27.673519
iter   7 value 168.615906
iter  18 value 8.699675
iter  19 value 8.621984
iter  20 value 8.602535
iter  13 value 23.791985
iter  21 value 8.597850
iter  14 value 23.273751
iter  22 value 8.595394
iter   8 value 134.544742
iter  15 value 22.906441
iter  23 value 8.594377
iter  16 value 22.643853
iter  24 value 8.594372
iter  24 value 8.594372
iter  17 value 22.619523
iter  18 value 22.613681
iter  24 value 8.594372
final  value 8.594372 
converged
iter  19 value 22.613435
iter  19 value 22.613435
final  value 22.613435 
converged


iter   9 value 87.436489


iter  10 value 68.034546
iter  11 value 34.157031
iter  12 value 19.345480
iter  13 value 17.753281
KEGG_SULFUR_METABOLISM 
initial  value 1464.619993 
iter   2 value -0.000000
iter   2 value -0.000000
iter   2 value -0.000000
final  value -0.000000 
converged
KEGG_AMINOACYL_TRNA_BIOSYNTHESIS 
initial  value 1466.116235 


iter  14 value 16.960798
iter  15 value 16.956801
iter  16 value 16.169760
iter  17 value 15.977836
iter  18 value 15.837031
iter  19 value 15.832775
iter  20 value 15.832735
iter  21 value 15.832601
iter   2 value 398.749620
iter  22 value 15.832598
iter  22 value 15.832598
iter   3 value 397.641182
iter   4 value 370.828558
iter  22 value 15.832598
final  value 15.832598 
converged
iter   5 value 344.015934


KEGG_METABOLISM_OF_XENOBIOTICS_BY_CYTOCHROME_P450 
initial  value 1465.119173 
iter   2 value 54.886722
iter   6 value 63.406253
iter   3 value 54.334031
iter   4 value 53.295670
iter   5 value 52.257308
iter   7 value 59.844882
iter   6 value 51.218947
iter   8 value 47.081470
iter   9 value 46.340890
KEGG_DRUG_METABOLISM_CYTOCHROME_P450 
initial  value 1465.616663 
iter  10 value 34.694217
iter   2 value 106.903009
iter   3 value 104.626846
iter   4 value 100.505542
iter   5 value 96.384237
iter  11 value 30.400320
iter   7 value 30.852432
iter  12 value 24.402050
iter  13 value 23.042593
iter  14 value 22.801765
iter   8 value 17.494755
iter  15 value 22.669372
iter  16 value 22.661978
iter   9 value 16.075674
iter   6 value 56.279185
iter  17 value 22.656791
iter  10 value 15.006971
iter  11 value 14.420800
iter  12 value 14.234709
iter  18 value 22.656737
iter  18 value 22.656737
iter  13 value 14.154193
iter   7 value 44.333612
iter  14 value 14.109611
iter  15 value 14.085366
iter  16 value 14.068179
iter  18 value 22.656737
final  value 22.656737 
converged
iter  17 value 11.933557
iter  18 value 9.172966
iter   8 value 37.990825


iter  19 value 7.735161
iter   9 value 34.098721
iter  20 value 7.683319
iter  21 value 7.609060
iter  10 value 24.924684
iter  11 value 24.747760
iter  22 value 7.605894
iter  12 value 24.467939
iter  23 value 7.604746
iter  13 value 24.350415
iter  24 value 7.596149
iter  14 value 24.246326
iter  25 value 7.595837
iter  15 value 24.199057
iter  26 value 7.595834
iter  16 value 23.989621
iter  27 value 7.595832
iter  17 value 21.790817
iter  28 value 7.595827
iter  29 value 7.595825
iter  30 value 7.595824
iter  30 value 7.595824
final  value 7.595824 
converged
KEGG_DRUG_METABOLISM_OTHER_ENZYMES 
initial  value 1465.119535 
iter   2 value 112.740249
iter  18 value 16.647237
iter   3 value 112.597557
iter  19 value 16.236217
iter  20 value 14.239708
iter   4 value 110.406152
iter  21 value 13.931289
iter   5 value 108.214747
iter  22 value 13.705449


iter   6 value 106.023342
iter  23 value 13.668330
iter  24 value 13.658404
iter  25 value 13.658177
iter  26 value 13.657302
iter  27 value 13.656958
iter  28 value 13.656337
iter  29 value 13.656183
iter  30 value 13.656170
iter  31 value 13.656163
iter  32 value 13.656162
iter  33 value 13.656160
KEGG_BIOSYNTHESIS_OF_UNSATURATED_FATTY_ACIDS 
iter  33 value 13.656160
initial  value 1468.096771 
iter  33 value 13.656160
final  value 13.656160 
converged


iter   2 value 1211.946328
iter   3 value 1198.215363
iter   4 value 944.938920
iter   7 value 87.880933
iter   8 value 65.664385
iter   5 value 512.174804
KEGG_ABC_TRANSPORTERS 
initial  value 1466.613333 
iter   9 value 35.691530
iter   2 value 538.071909
iter  10 value 30.884167
iter  11 value 29.542409
iter  12 value 27.860802
iter  13 value 25.099595
iter   3 value 536.081959
iter   6 value 237.213092
iter   4 value 487.219706
iter   7 value 156.676446
iter  14 value 13.505774
iter  15 value 12.306526
iter  16 value 9.273663
iter   8 value 120.977409
iter  17 value 8.842884
iter   5 value 374.472270
iter  18 value 8.699675
iter   9 value 70.632807
iter  19 value 8.621984
iter  20 value 8.602535
iter  10 value 67.762869
iter  21 value 8.597850
iter  22 value 8.595394
iter  11 value 66.371449
iter  23 value 8.594377
iter  12 value 48.422998
iter  24 value 8.594372
iter   6 value 93.299174
iter  24 value 8.594372
iter  13 value 47.789826
iter   7 value 74.239016
iter  14 value 46.714867
iter  24 value 8.594372
final  value 8.594372 
converged
iter   8 value 58.383384
iter  15 value 46.676382
iter  16 value 46.548039


iter   9 value 49.305925
iter  10 value 42.614083
iter  11 value 30.275263
KEGG_RIBOSOME 
initial  value 1464.619993 
iter  17 value 46.519968
iter  12 value 29.803990
iter   2 value -0.000000
iter   2 value -0.000000
iter   2 value -0.000000
final  value -0.000000 
converged
iter  13 value 29.485243
iter  14 value 29.410259


iter  18 value 46.514604
iter  15 value 29.191218
iter  16 value 29.080721
iter  19 value 46.514600
iter  17 value 29.064057
iter  18 value 29.063976
iter  20 value 46.514575
iter  21 value 46.514564
iter  18 value 29.063976
final  value 29.063976 
converged
iter  21 value 46.514564


iter  21 value 46.514564
final  value 46.514564 
converged


KEGG_RNA_DEGRADATION 
initial  value 1468.593364 
KEGG_RNA_POLYMERASE 
initial  value 1465.616884 
iter   2 value 1074.895046
iter   3 value 1066.951188
iter   2 value 118.920173
KEGG_BASAL_TRANSCRIPTION_FACTORS 
iter   4 value 870.892496
initial  value 1466.115847 
iter   3 value 116.917390
iter   2 value 335.082017
iter   4 value 112.631921
iter   3 value 333.777809
iter   4 value 314.331951
iter   5 value 294.886093
iter   5 value 563.208873
iter   5 value 108.346452
iter   6 value 64.982744
iter   6 value 362.872188
iter   7 value 130.725217
iter   6 value 195.679298
iter   8 value 79.662253
iter   7 value 36.758736
iter   9 value 66.545618
iter   8 value 35.325803
iter  10 value 61.302056
iter   9 value 34.267849
iter   7 value 123.159987
iter  10 value 34.002456
iter  11 value 57.349395
iter  11 value 33.754626
iter  12 value 33.042474
iter  12 value 53.219434
iter   8 value 97.864551
iter  13 value 52.943008
iter  14 value 52.666950
iter   9 value 86.182468
iter  15 value 52.593643
iter  10 value 78.440785
iter  11 value 34.778143
iter  16 value 52.576635
iter  17 value 52.576598
iter  18 value 52.576597
iter  18 value 52.576597
final  value 52.576597 
converged
iter  13 value 29.186427
iter  14 value 26.649308
iter  12 value 25.914186
iter  15 value 24.221828
iter  16 value 24.203305
iter  13 value 23.831271
iter  17 value 23.825974
iter  14 value 23.051027


iter  18 value 23.395463
iter  15 value 22.765932
iter  19 value 18.983085
iter  16 value 22.489008
iter  20 value 17.828694
iter  17 value 22.475006
iter  21 value 17.660578
iter  18 value 22.472537
iter  19 value 22.472491
iter  22 value 17.266832
iter  19 value 22.472491
final  value 22.472491 
converged
iter  23 value 15.915184


iter  24 value 15.379323
iter  25 value 15.168631
iter  26 value 14.986247
iter  27 value 14.792126
KEGG_DNA_REPLICATION 
initial  value 1465.119323 
iter  28 value 14.457254
iter  29 value 14.260490
iter   2 value 72.586625
iter  30 value 14.246578
iter   3 value 72.215113
iter  31 value 14.223948
iter   4 value 70.994401
iter  32 value 14.204810
iter   5 value 69.773688
iter   6 value 68.552976
iter  33 value 14.198512
KEGG_SPLICEOSOME 
initial  value 1469.577243 
iter   2 value 311.060616
iter   3 value 305.995260
iter   4 value 253.663284
iter   7 value 40.405055
iter  34 value 14.198379
iter  35 value 14.198372
iter  36 value 14.198368
iter  36 value 14.198368
iter  36 value 14.198368
final  value 14.198368 
converged


iter   5 value 218.601471
iter   6 value 218.373595
iter   8 value 28.916127
iter   7 value 216.725148
iter   9 value 25.512287
iter   8 value 124.118182
iter  10 value 25.419546
iter  11 value 25.250362
iter  12 value 21.959278
KEGG_PROTEASOME 
iter   9 value 106.578303
initial  value 1465.119090 
iter  13 value 19.303815
iter  10 value 83.816461
iter   2 value 46.397121
iter   3 value 45.740102
iter  11 value 70.088943
iter   4 value 44.735943
iter   5 value 43.731783
iter  12 value 63.395950
iter   6 value 42.727624
iter  14 value 16.851115
iter  13 value 63.370735
iter  14 value 63.360723
iter  15 value 63.357281
iter  15 value 10.941806
iter  16 value 63.357193
iter  16 value 9.804077
iter  16 value 63.357192
final  value 63.357192 
converged
iter  17 value 9.050387
iter  18 value 8.215934
iter  19 value 8.193262
iter  20 value 8.167358


iter   7 value 23.680697
iter  21 value 8.160989
iter  22 value 8.156096
iter   8 value 18.326912
iter  23 value 8.154509
iter  23 value 8.154509
iter   9 value 13.857346
iter  23 value 8.154509
final  value 8.154509 
converged
KEGG_PROTEIN_EXPORT 


initial  value 1468.099668 
iter  10 value 8.539765
iter   2 value 1007.292122
iter  11 value 7.685499
iter   3 value 1000.418842
iter  12 value 6.644868
iter   4 value 828.469234
iter  13 value 6.637945
iter  14 value 6.634957
iter  15 value 6.634940
iter  15 value 6.634940
final  value 6.634940 
converged
iter   5 value 543.520985
KEGG_PPAR_SIGNALING_PATHWAY 
initial  value 1468.586404 
iter   2 value 765.075261
iter   3 value 751.845243
iter   4 value 643.523455


iter   6 value 94.695253
iter   7 value 67.686431
iter   5 value 294.496965
iter   8 value 60.407293
iter   6 value 266.957180
KEGG_BASE_EXCISION_REPAIR 
iter   9 value 48.913854
iter   7 value 200.469921
initial  value 1465.618104 
iter  10 value 48.240167
iter   8 value 92.007720
iter  11 value 46.996581
iter   2 value 216.774726
iter  12 value 46.965220
iter   3 value 216.154811
iter   9 value 81.667357
iter   4 value 207.951810
iter  10 value 67.216266
iter   5 value 199.748809
iter  13 value 46.952465
iter  11 value 60.533551
iter  12 value 53.911748
iter  13 value 52.161237
iter  14 value 46.952410
iter  15 value 46.952399
iter  14 value 51.216297
iter  16 value 46.952391
iter  16 value 46.952391
iter  15 value 51.203388
iter  16 value 51.200329
iter  17 value 51.200241
iter  18 value 51.200232
iter   6 value 136.195925
iter  18 value 51.200232
final  value 51.200232 
converged


iter  16 value 46.952391
final  value 46.952391 
converged


iter   7 value 81.541562
iter   8 value 69.558594
iter   9 value 59.947847
iter  10 value 58.185878
iter  11 value 52.950360
KEGG_NUCLEOTIDE_EXCISION_REPAIR 
initial  value 1466.116244 
iter  12 value 38.132018
iter   2 value 442.365649
iter  13 value 31.729902
KEGG_MISMATCH_REPAIR 
iter   3 value 441.022278
initial  value 1464.619993 
iter   4 value 408.029837
iter  14 value 26.395415
iter   5 value 375.037396
iter  15 value 23.140539
iter   2 value -0.000000
iter   2 value -0.000000
iter   2 value -0.000000
final  value -0.000000 
converged


iter  16 value 18.834415
KEGG_HOMOLOGOUS_RECOMBINATION 
initial  value 1464.619993 
iter  17 value 16.803639
iter   6 value 289.365707
iter  18 value 15.918388
iter  19 value 15.803179
iter  20 value 15.761674
iter  21 value 15.757703
iter   7 value 165.032568
iter  22 value 15.757482
iter  23 value 15.757480
iter  23 value 15.757480
iter   2 value -0.000000
iter   2 value -0.000000
iter   2 value -0.000000
final  value -0.000000 
converged
iter  23 value 15.757480
final  value 15.757480 
converged
iter   8 value 115.158532


iter   9 value 38.115970
iter  10 value 33.488974
iter  11 value 29.775069
KEGG_MAPK_SIGNALING_PATHWAY 
KEGG_NON_HOMOLOGOUS_END_JOINING 
initial  value 1492.198128 
initial  value 1464.619993 
iter  12 value 27.146152
iter  13 value 23.553616
iter   2 value -0.000000
iter   2 value -0.000000
iter   2 value -0.000000
final  value -0.000000 
converged
iter  14 value 23.233388
iter   2 value 426.770684
iter  15 value 23.172761


iter   3 value 350.253876
iter  16 value 22.695995
iter  17 value 22.663351
iter  18 value 22.661140
iter  19 value 22.661059
iter  19 value 22.661059
final  value 22.661059 
converged


iter   4 value 324.271342
KEGG_ERBB_SIGNALING_PATHWAY 
iter   5 value 292.621202
initial  value 1476.859990 
iter   6 value 287.962706
iter   7 value 284.573547
iter   2 value 721.195930
iter   3 value 701.930058
iter   8 value 267.394193
iter   9 value 266.289729
iter  10 value 265.173843
iter   4 value 505.757014
iter  11 value 265.146425
iter  12 value 265.146369
KEGG_CALCIUM_SIGNALING_PATHWAY 
iter  13 value 265.146157
initial  value 1479.229251 
iter  14 value 265.146127
iter  14 value 265.146127
iter   5 value 444.987332
iter   2 value 937.883458
iter   6 value 410.798140
iter   3 value 884.354348
iter   7 value 320.143242
iter  14 value 265.146127
final  value 265.146127 
converged
iter   4 value 707.748420
iter   8 value 299.183222
iter   9 value 265.381856
iter  10 value 170.651563
iter   5 value 675.899997
iter  11 value 140.496190
iter   6 value 661.308556
iter  12 value 137.542725


iter  13 value 136.928896
iter   7 value 638.198048
iter  14 value 135.891058
iter  15 value 135.732710
iter  16 value 135.719811
KEGG_CYTOKINE_CYTOKINE_RECEPTOR_INTERACTION 
initial  value 1473.970379 
iter  17 value 135.719651
iter   8 value 510.333952
iter  17 value 135.719651
iter   2 value 519.633691
iter   3 value 510.369016
iter  17 value 135.719651
final  value 135.719651 
converged
iter   9 value 238.175723
iter  10 value 175.690526
iter   4 value 436.365216


iter  11 value 174.874771
iter   5 value 404.603346
iter   6 value 317.789450
iter  12 value 169.311440
iter   7 value 181.357200
iter  13 value 157.397071
iter   8 value 122.038648
iter   9 value 112.482370
iter  14 value 156.910429
iter  15 value 156.754353
iter  16 value 156.746280
KEGG_CHEMOKINE_SIGNALING_PATHWAY 
initial  value 1480.649584 
iter  17 value 156.746244
iter   2 value 1022.323515
iter   3 value 961.303042
iter  10 value 110.330226
iter  11 value 109.348882
iter  12 value 109.085504
iter  13 value 108.582082
iter  18 value 156.746170
iter  14 value 108.429874
iter  19 value 156.746150
iter  15 value 108.423523
iter  19 value 156.746150
iter  16 value 108.423489
iter   4 value 744.509871
iter  16 value 108.423489
final  value 108.423489 
converged
iter  19 value 156.746150
final  value 156.746150 
converged


iter   5 value 720.569683


iter   6 value 712.114557
iter   7 value 703.863756
iter   8 value 455.301173
iter   9 value 274.222271
KEGG_PHOSPHATIDYLINOSITOL_SIGNALING_SYSTEM 
iter  10 value 188.195830
KEGG_NEUROACTIVE_LIGAND_RECEPTOR_INTERACTION 
initial  value 1472.026793 
initial  value 1478.244635 
iter  11 value 174.260156
iter   2 value 414.437258
iter   2 value 957.944512
iter   3 value 408.618320
iter   3 value 860.795066
iter   4 value 794.397942
iter  12 value 171.760250
iter   5 value 632.797176
iter   6 value 632.734567
iter  13 value 170.734831
iter   7 value 602.639710
iter  14 value 169.451747
iter   4 value 304.329270
iter   8 value 199.569447
iter  15 value 169.335164
iter  16 value 169.329809
iter   5 value 279.547179
iter   9 value 164.047093
iter   6 value 138.357012
iter  10 value 158.516636
iter  17 value 169.329792
iter  11 value 149.606481
iter   7 value 90.054579
iter  17 value 169.329790
iter  18 value 169.329787
iter   8 value 89.871730
iter  19 value 169.329784
iter   9 value 89.328237
iter  10 value 89.163417
iter  11 value 89.161753
iter  12 value 149.025413
iter  12 value 89.161728
iter  13 value 89.161696
iter  13 value 146.989537
iter  14 value 89.161689
iter  14 value 146.948510
iter  14 value 89.161689
iter  19 value 169.329782
iter  15 value 146.942988
iter  16 value 146.942965
iter  16 value 146.942965
final  value 146.942965 
converged


iter  19 value 169.329782
final  value 169.329782 
converged


iter  14 value 89.161689
final  value 89.161689 
converged


KEGG_CELL_CYCLE 
initial  value 1474.447595 
iter   2 value 487.672189
KEGG_OOCYTE_MEIOSIS 
initial  value 1478.770100 
iter   3 value 471.283952
iter   2 value 834.337200
iter   4 value 461.552828
iter   3 value 808.458406
iter   5 value 455.828596
iter   6 value 437.715773
iter   7 value 330.965502
iter   8 value 191.463493
KEGG_P53_SIGNALING_PATHWAY 
iter   9 value 152.141247
initial  value 1470.560240 
iter  10 value 131.209178
iter  11 value 112.802076
iter   4 value 542.780697
iter   2 value 345.035630
iter   3 value 340.845431
iter   4 value 248.451739
iter   5 value 510.198834
iter   6 value 505.452090
iter   5 value 227.222524
iter   7 value 502.894156
iter  12 value 112.713489
iter   8 value 299.768401
iter  13 value 112.683118
iter  14 value 112.659575
iter   9 value 242.888774
iter  15 value 112.658296
iter  16 value 112.658292
iter  10 value 163.075321
iter  16 value 112.658292
final  value 112.658292 
converged
iter  11 value 153.740676


iter  12 value 153.391587
iter  13 value 153.183527
iter   6 value 189.461487
iter  14 value 153.101659
iter  15 value 153.101470
iter   7 value 170.788644
iter  15 value 153.101469
iter   8 value 148.454807
iter  15 value 153.101469
final  value 153.101469 
converged
iter   9 value 118.509105
iter  10 value 97.683496
iter  11 value 79.500929
iter  12 value 75.384180
iter  13 value 74.067300
iter  14 value 74.014983
KEGG_UBIQUITIN_MEDIATED_PROTEOLYSIS 
initial  value 1477.319733 
iter  15 value 74.007190
iter  16 value 74.005611


iter  17 value 74.005434
iter   2 value 601.772649
iter  18 value 74.005258
iter   3 value 565.701701
iter  19 value 74.005211
iter  19 value 74.005210
iter   4 value 563.112086
iter   5 value 544.385644
iter   6 value 508.576653
iter  19 value 74.005210
final  value 74.005210 
converged
iter   7 value 453.996046
KEGG_SNARE_INTERACTIONS_IN_VESICULAR_TRANSPORT 
initial  value 1466.610325 
iter   8 value 364.403065
iter   9 value 282.971105
iter   2 value 797.272822
iter   3 value 789.008145
iter   4 value 677.513947
iter  10 value 221.284254
iter   5 value 566.019748


iter   6 value 356.364280
iter  11 value 143.792522
iter  12 value 140.803872
iter  13 value 139.568685
iter  14 value 139.175481
KEGG_REGULATION_OF_AUTOPHAGY 
initial  value 1466.613286 
iter  15 value 139.105958
iter  16 value 139.103937
iter   2 value 524.400457
iter   3 value 522.445741
iter   4 value 475.976195
iter  17 value 139.103928
iter  17 value 139.103928
iter   7 value 184.898097
iter  17 value 139.103927
final  value 139.103927 
converged


iter   8 value 125.989481
iter   5 value 340.368865
iter   9 value 90.478703
iter  10 value 68.179936
iter   6 value 232.406653
iter  11 value 50.557661
iter  12 value 49.935002
iter  13 value 37.341591
KEGG_LYSOSOME 
iter  14 value 34.106103
initial  value 1474.436693 
iter  15 value 28.384937
iter   2 value 445.193128
iter  16 value 28.353812
iter   3 value 417.322330
iter   4 value 414.363590
iter   5 value 412.809697
iter   7 value 179.702571
iter   6 value 398.338880
iter   8 value 80.932844
iter   9 value 72.153878
iter  10 value 37.752962
iter  17 value 28.341696
iter  18 value 28.336378
iter  11 value 34.730099
iter  19 value 28.336256
iter  12 value 32.651504
iter  20 value 28.336255
iter  13 value 32.597954
iter  21 value 28.336254
iter   7 value 362.411631
iter  21 value 28.336254
iter   8 value 283.287823
iter  14 value 30.098424
iter   9 value 244.804940
iter  15 value 29.429643
iter  16 value 29.140505
iter  10 value 224.109745
iter  17 value 29.058574
iter  21 value 28.336254
final  value 28.336254 
converged
iter  18 value 29.049038


iter  11 value 158.875173
iter  19 value 29.048758
iter  12 value 134.629444
iter  20 value 29.048718
iter  20 value 29.048718
iter  13 value 120.672720
iter  14 value 111.899676
iter  20 value 29.048718
final  value 29.048718 
converged
iter  15 value 111.867558
iter  16 value 111.858000
KEGG_ENDOCYTOSIS 
initial  value 1479.714138 
iter  17 value 111.857907
iter   2 value 782.195131
iter  18 value 111.857883
iter   3 value 751.782522
iter  19 value 111.857855
iter  20 value 111.857853


iter   4 value 730.701311
iter  20 value 111.857853
iter   5 value 716.489668
iter   6 value 588.486767
iter  20 value 111.857853
final  value 111.857853 
converged
iter   7 value 559.133147
KEGG_PEROXISOME 
initial  value 1469.578435 
iter   8 value 467.815110


iter   2 value 1349.809924
iter   3 value 1337.338982
iter   9 value 372.010511
iter   4 value 1027.359658
iter  10 value 319.419391
iter  11 value 242.647750
iter  12 value 223.233047
iter   5 value 745.716083
iter  13 value 193.219769
KEGG_MTOR_SIGNALING_PATHWAY 
iter  14 value 171.111234
initial  value 1472.026208 
iter  15 value 169.537093
iter   6 value 554.911517
iter   2 value 397.991207
iter  16 value 162.049801
iter   3 value 391.911486
iter   4 value 370.150908
iter   5 value 346.619019
iter   6 value 298.652092
iter  17 value 161.875617
iter   7 value 177.272606
iter  18 value 161.368609
iter  19 value 161.318912
iter   8 value 136.469657
iter  20 value 161.318307
iter  20 value 161.318306
iter   7 value 199.122332
iter   8 value 88.296937
iter   9 value 102.048381
iter   9 value 76.253328
iter  10 value 93.382300
iter  11 value 89.479744
iter  10 value 75.665977
iter  12 value 89.294163
iter  11 value 67.270921
iter  13 value 89.164805
iter  12 value 64.580047
iter  14 value 89.116117
iter  13 value 64.175627
iter  15 value 89.112584
iter  14 value 64.015723
iter  16 value 89.112563
iter  15 value 63.787661
iter  20 value 161.318306
final  value 161.318306 
converged
iter  16 value 63.554732
iter  17 value 63.494791


iter  18 value 63.490870
iter  19 value 63.490850
iter  20 value 63.490836
iter  21 value 63.490825
iter  22 value 63.490822
iter  22 value 63.490822
iter  16 value 89.112563
final  value 89.112563 
converged
iter  22 value 63.490822
final  value 63.490822 
converged


KEGG_APOPTOSIS 
initial  value 1475.419005 
iter   2 value 630.621394
iter   3 value 616.368786
iter   4 value 380.934970


iter   5 value 360.813140
iter   6 value 347.615526
KEGG_CARDIAC_MUSCLE_CONTRACTION 
initial  value 1471.040699 
iter   7 value 339.362836
iter   2 value 444.303104
iter   3 value 425.365525
KEGG_VASCULAR_SMOOTH_MUSCLE_CONTRACTION 
initial  value 1473.969275 
iter   4 value 390.288259
iter   5 value 355.914897
iter   2 value 557.986646
iter   8 value 260.865376
iter   3 value 545.793782
iter   9 value 213.914165
iter   4 value 474.401299
iter  10 value 135.729998
iter   6 value 320.894093
iter  11 value 128.390930
iter   7 value 286.519198
iter   5 value 361.602134
iter  12 value 125.767437
iter  13 value 123.412421
iter  14 value 122.364543
iter   6 value 359.499082
iter  15 value 122.282534
iter   7 value 351.586867
iter  16 value 122.280657
iter   8 value 256.587112
iter   8 value 293.757419
iter  17 value 122.280652
iter   9 value 141.669872
iter  17 value 122.280652
iter  10 value 116.512895
iter  17 value 122.280652
final  value 122.280652 
converged
iter  11 value 110.576261


iter   9 value 247.686762
iter  10 value 92.403332
iter  11 value 81.153576
iter  12 value 109.655868
iter  13 value 108.901840
iter  12 value 80.486710
iter  14 value 108.358936
KEGG_WNT_SIGNALING_PATHWAY 
iter  15 value 108.356832
initial  value 1483.490138 
iter  13 value 78.490525
iter  16 value 108.355456
iter  14 value 78.393986
iter  15 value 78.377848
iter  16 value 108.355456
final  value 108.355456 
converged
iter  16 value 78.376879


iter  17 value 78.376865
iter  18 value 78.376854
iter  18 value 78.376853
iter   2 value 1070.804851
iter   3 value 1031.584024
iter  18 value 78.376853
final  value 78.376853 
converged
iter   4 value 273.932556
KEGG_DORSO_VENTRAL_AXIS_FORMATION 


initial  value 1468.589432 
iter   5 value 210.219708
iter   2 value 1391.584001
iter   3 value 1373.221073
iter   6 value 200.452860
iter   4 value 1038.419585
iter   7 value 194.478253
iter   8 value 194.376746
iter   9 value 194.345166
iter  10 value 194.337592
iter  11 value 194.337558
iter  11 value 194.337558
final  value 194.337558 
converged


iter   5 value 817.861388
KEGG_NOTCH_SIGNALING_PATHWAY 
initial  value 1469.086450 
iter   2 value 1263.359514
iter   3 value 1252.606450
iter   4 value 981.476469
iter   6 value 616.366429
KEGG_HEDGEHOG_SIGNALING_PATHWAY 
initial  value 1471.501975 
iter   7 value 139.205295
iter   8 value 80.326006
iter   5 value 774.528454
iter   2 value 551.250448
iter   3 value 492.749033
iter   9 value 79.395890
iter   4 value 339.339746
iter  10 value 61.931798
iter  11 value 61.611231
iter  12 value 54.284662
iter   5 value 317.202623
iter  13 value 52.797039
iter   6 value 313.222986
iter  14 value 52.777148
iter  15 value 52.364038
iter   7 value 309.285224
iter  16 value 52.352184
iter   8 value 121.029311
iter  17 value 52.066138
iter  18 value 52.060507
iter   6 value 517.424115
iter   9 value 106.826484
iter  10 value 83.976810
iter  19 value 52.060458
iter  11 value 82.328920
iter  20 value 52.060394
iter   7 value 116.977473
iter  21 value 52.060370
iter  21 value 52.060370
iter  12 value 81.779444
iter   8 value 99.533210
iter  13 value 81.632348
iter   9 value 74.355006
iter  21 value 52.060370
final  value 52.060370 
converged
iter  10 value 62.109621
iter  11 value 60.037477
iter  12 value 58.851033


iter  13 value 58.203095
iter  14 value 58.137828
iter  14 value 81.612658
iter  15 value 58.109078
iter  15 value 81.612430
iter  15 value 81.612429
iter  16 value 58.108543
iter  16 value 58.108543
iter  15 value 81.612429
final  value 81.612429 
converged
iter  16 value 58.108543
final  value 58.108543 
converged


KEGG_TGF_BETA_SIGNALING_PATHWAY 


initial  value 1474.937365 
KEGG_AXON_GUIDANCE 
iter   2 value 581.325451
initial  value 1483.489539 
iter   3 value 569.878827
iter   2 value 1049.631662
iter   3 value 1011.273314
iter   4 value 477.891462
iter   4 value 844.216870
iter   5 value 332.699668
iter   6 value 228.707180
iter   7 value 193.898586
KEGG_VEGF_SIGNALING_PATHWAY 
iter   5 value 695.751316
initial  value 1474.931578 
iter   8 value 160.039271
iter   6 value 670.403581
iter   9 value 146.508057
iter   2 value 646.736574
iter   7 value 545.843288
iter  10 value 122.321359
iter  11 value 121.617125
iter   3 value 624.909547
iter   4 value 561.914248
iter  12 value 118.194479
iter  13 value 117.945091
iter   5 value 515.411905
iter   8 value 508.855322
iter   6 value 500.130542
iter   9 value 395.516214
iter   7 value 475.046762
iter  14 value 117.761435
iter  10 value 344.702954
iter   8 value 212.754790
iter  15 value 117.733650
iter  11 value 253.317647
iter  16 value 117.733028
iter  16 value 117.733027
final  value 117.733027 
converged
iter  12 value 235.479097


iter  13 value 210.421756
iter  14 value 196.059058
iter  15 value 194.771571
iter  16 value 194.344759
iter   9 value 174.036937
iter  17 value 194.326381
iter  10 value 133.598695
iter  18 value 194.322748
iter  19 value 194.318456
iter  19 value 194.318454
iter  11 value 118.568642
KEGG_FOCAL_ADHESION 
iter  12 value 117.496353
initial  value 1486.736009 
iter  13 value 117.470964
iter  14 value 117.425469
iter   2 value 1325.039747
iter   3 value 1254.592299
iter  15 value 117.418602
iter  16 value 117.418569
iter   4 value 1152.192427
iter  16 value 117.418569
final  value 117.418569 
converged
iter   5 value 924.740557


iter  19 value 194.318454
final  value 194.318454 
converged
iter   6 value 855.272769


iter   7 value 826.082220
KEGG_ECM_RECEPTOR_INTERACTION 
iter   8 value 499.473014
initial  value 1471.047931 
KEGG_CELL_ADHESION_MOLECULES_CAMS 
initial  value 1472.504821 
iter   9 value 390.305637
iter   2 value 365.958783
iter   2 value 325.066466
iter  10 value 286.285026
iter   3 value 350.108155
iter   3 value 318.930750
iter  11 value 231.938694
iter   4 value 344.839489
iter   5 value 341.205463
iter  12 value 222.624411
iter   6 value 335.785513
iter   7 value 281.403094
iter  13 value 222.432623
iter  14 value 221.414249
iter   8 value 124.671881
iter  15 value 221.349597
iter  16 value 221.347481
iter  16 value 221.347480
final  value 221.347480 
converged


iter   4 value 309.215228
iter   5 value 305.837317
iter   9 value 117.558698
iter   6 value 296.811634
iter  10 value 105.034251
iter   7 value 248.533269
iter  11 value 98.488090
iter   8 value 189.448558
iter  12 value 94.511599
iter  13 value 93.603933
iter   9 value 106.128985
iter  14 value 93.353987
iter  10 value 99.291898
iter  15 value 93.289302
iter  11 value 91.308843
iter  16 value 93.276314
iter  12 value 87.718127
iter  17 value 93.276270
iter  18 value 93.276210
iter  19 value 93.276176
iter  19 value 93.276176
iter  13 value 80.703210
KEGG_ADHERENS_JUNCTION 
iter  14 value 79.863600
initial  value 1475.403791 
iter  15 value 78.966463
iter  16 value 78.934796
iter  17 value 78.934426
iter  19 value 93.276176
final  value 93.276176 
converged
iter   2 value 506.332199
iter  18 value 78.933538
iter   3 value 478.668101
iter   4 value 474.602913
iter   5 value 470.173198
iter   6 value 458.218176
iter   7 value 359.018165
iter   8 value 145.879618


iter   9 value 133.962005
iter  10 value 121.347143
iter  11 value 121.324342
iter  19 value 78.932854
iter  20 value 78.932754
iter  20 value 78.932754
iter  12 value 121.320404
iter  13 value 121.319885
iter  20 value 78.932754
final  value 78.932754 
converged


KEGG_TIGHT_JUNCTION 
initial  value 1476.861160 
iter   2 value 696.204905
iter  14 value 121.319132
iter   3 value 679.722649
iter  15 value 121.319087
iter  15 value 121.319087
iter   4 value 310.373944
iter   5 value 241.802654
iter  15 value 121.319087
final  value 121.319087 
converged
iter   6 value 213.243177


iter   7 value 147.411574
KEGG_GAP_JUNCTION 
initial  value 1477.330399 
iter   2 value 800.733506
iter   3 value 766.260713
iter   4 value 656.611351
iter   8 value 140.695395
iter   5 value 622.592704
KEGG_COMPLEMENT_AND_COAGULATION_CASCADES 
initial  value 1466.113481 
iter   9 value 137.706765
iter  10 value 136.314355
iter   2 value 197.046450
iter   3 value 193.127606
iter  11 value 135.797390
iter   4 value 182.935081
iter  12 value 135.778383
iter  13 value 135.777813
iter  14 value 135.775373
iter  14 value 135.775373
iter   6 value 566.769363
iter   7 value 546.431455
iter  14 value 135.775373
final  value 135.775373 
converged
iter   8 value 441.358612


iter   9 value 299.502860
iter  10 value 200.218271
iter   5 value 150.228737
iter  11 value 181.372777
iter  12 value 172.620606
iter  13 value 145.811352
iter  14 value 142.043474
iter   6 value 116.910156
KEGG_ANTIGEN_PROCESSING_AND_PRESENTATION 
initial  value 1467.107148 
iter  15 value 139.997621
iter   2 value 914.945916
iter  16 value 139.784204
iter   7 value 93.727931
iter   3 value 906.046577
iter  17 value 139.759569
iter   4 value 761.044746
iter   5 value 616.042916
iter  18 value 139.758844
iter   8 value 84.383192
iter  19 value 139.757934
iter  20 value 139.757395
iter   9 value 74.232241
iter  20 value 139.757395
iter  10 value 67.143650
iter  11 value 64.770304
iter  20 value 139.757395
final  value 139.757395 
converged
iter  12 value 62.721958


iter  13 value 62.015660
iter  14 value 60.847640
iter   6 value 496.074440
iter  15 value 59.944821
iter  16 value 32.128147
iter  17 value 27.389399
iter  18 value 24.986176
KEGG_RENIN_ANGIOTENSIN_SYSTEM 
initial  value 1465.119539 
iter   2 value 114.000554
iter   7 value 388.398140
iter  19 value 22.053934
iter  20 value 21.813918
iter  21 value 20.905065
iter   8 value 218.977434
iter  22 value 20.787146
iter   3 value 113.860948
iter  23 value 20.684758
iter   4 value 111.626550
iter  24 value 20.680531
iter   5 value 109.392152
iter  25 value 20.677599
iter   6 value 107.157754
iter  26 value 20.677078
iter  27 value 20.677058
iter  27 value 20.677057
iter  27 value 20.677057
final  value 20.677057 
converged


iter   9 value 159.708281
iter   7 value 88.296492
iter  10 value 63.456710
iter  11 value 53.326444
iter  12 value 45.192116
iter  13 value 41.691886
iter  14 value 39.357816
iter  15 value 36.444149
KEGG_TOLL_LIKE_RECEPTOR_SIGNALING_PATHWAY 
iter  16 value 34.849174
initial  value 1472.513686 
iter  17 value 34.773005
iter  18 value 34.717543
iter  19 value 34.716243
iter   2 value 460.711865
iter   8 value 68.653946
iter   9 value 42.957841
iter  10 value 31.962097
iter  11 value 30.485664
iter   3 value 453.126201
iter  20 value 34.716218
iter  12 value 28.754561
iter  21 value 34.716198
iter  13 value 25.844996
iter  21 value 34.716198
iter   4 value 332.132852
iter   5 value 297.429045
iter  14 value 15.142470
iter  21 value 34.716198
final  value 34.716198 
converged
iter   6 value 271.009159
iter   7 value 235.305550
iter  15 value 13.969501


iter  16 value 12.492287
iter   8 value 222.920573
iter  17 value 11.209551
iter   9 value 137.922365
iter  18 value 10.301174
iter  10 value 115.173644
iter  19 value 9.046356
iter  20 value 8.784733
iter  21 value 8.713000
iter  22 value 8.620092
iter  11 value 100.939113
iter  23 value 8.600693
KEGG_NOD_LIKE_RECEPTOR_SIGNALING_PATHWAY 
initial  value 1468.099322 
iter  24 value 8.600150
iter  25 value 8.600136
iter  12 value 98.074994
iter  25 value 8.600136
final  value 8.600136 
converged
iter   2 value 900.135922
iter  13 value 94.050305
iter   3 value 894.186201
iter  14 value 94.049848


iter   4 value 756.555447
iter  15 value 94.049658
iter  16 value 94.049645
iter  16 value 94.049645
final  value 94.049645 
converged


iter   5 value 265.067923
KEGG_CYTOSOLIC_DNA_SENSING_PATHWAY 
initial  value 1467.102136 
KEGG_RIG_I_LIKE_RECEPTOR_SIGNALING_PATHWAY 
initial  value 1470.559456 
iter   2 value 333.687470
iter   6 value 191.940487
iter   3 value 323.084255
iter   4 value 294.446764
iter   2 value 361.045527
iter   7 value 169.082892
iter   3 value 355.420501
iter   4 value 261.959063
iter   5 value 247.577820
iter   6 value 245.872896
iter   8 value 129.430792
iter   9 value 76.229226
iter   7 value 242.523395
iter  10 value 62.451400
iter   8 value 134.510348
iter  11 value 54.977740
iter   5 value 230.909254
iter  12 value 48.908258
iter  13 value 48.448355
iter  14 value 47.475414
iter  15 value 47.427265
iter   9 value 82.356625
iter  16 value 46.912826
iter  17 value 46.890175
iter  10 value 77.019700
iter  18 value 46.888425
iter  11 value 74.298929
iter   6 value 106.538311
iter  19 value 46.888423
iter  12 value 74.052032
iter   7 value 106.286573
iter   8 value 95.722477
iter  13 value 73.961505
iter   9 value 94.982868
iter  14 value 73.929974
iter  15 value 73.929931
iter  10 value 90.315507
iter  15 value 73.929931
iter  11 value 52.673824
iter  15 value 73.929931
final  value 73.929931 
converged
iter  12 value 47.809317


iter  13 value 41.346665
iter  14 value 38.747779
iter  15 value 36.966843
iter  16 value 33.632727
iter  17 value 32.759769
iter  20 value 46.888422
iter  20 value 46.888421
iter  20 value 46.888421
final  value 46.888421 
converged


KEGG_HEMATOPOIETIC_CELL_LINEAGE 
initial  value 1466.115769 
iter   2 value 327.366029
iter   3 value 325.994708
iter   4 value 307.308483
KEGG_JAK_STAT_SIGNALING_PATHWAY 
iter   5 value 288.622257
iter  18 value 32.449673
initial  value 1473.962671 
iter  19 value 32.289546
iter  20 value 32.055286
iter   2 value 602.365064
iter  21 value 32.052652
iter  22 value 32.052591
iter   3 value 579.762908
iter  22 value 32.052591
iter   4 value 524.692332
iter  22 value 32.052591
final  value 32.052591 
converged
iter   6 value 197.014897


iter   5 value 472.702003
iter   6 value 449.325179
iter   7 value 386.118642
iter   8 value 353.606743
iter   9 value 200.919628
iter  10 value 177.114927
iter   7 value 99.114231
KEGG_NATURAL_KILLER_CELL_MEDIATED_CYTOTOXICITY 
iter  11 value 137.558074
iter   8 value 90.620531
initial  value 1476.375095 
iter   9 value 71.958762
iter  10 value 64.712622
iter  11 value 41.275704
iter  12 value 136.096111
iter  12 value 30.233770
iter   2 value 731.407915
iter  13 value 22.466345
iter  13 value 109.049779
iter  14 value 22.441008
iter   3 value 704.846571
iter  14 value 108.185806
iter  15 value 22.436989
iter  16 value 22.432384
iter  17 value 22.432354
iter   4 value 617.971025
iter  18 value 22.432354
iter  18 value 22.432354
iter  18 value 22.432354
final  value 22.432354 
converged


iter   5 value 538.641559
iter  15 value 108.144643
iter  16 value 107.970267
iter  17 value 107.970056
iter  18 value 107.969843
iter  19 value 107.969763
iter  19 value 107.969763
iter   6 value 510.729629
iter  19 value 107.969763
final  value 107.969763 
converged
KEGG_T_CELL_RECEPTOR_SIGNALING_PATHWAY 
iter   7 value 502.973563


initial  value 1475.898714 
iter   8 value 368.086396
iter   9 value 270.549028
iter   2 value 677.237673
iter  10 value 150.275200
iter   3 value 658.717465
iter  11 value 133.890544
iter  12 value 132.037134
iter  13 value 131.660655
iter  14 value 131.069878
iter  15 value 131.028268
iter  16 value 131.025549
KEGG_B_CELL_RECEPTOR_SIGNALING_PATHWAY 
iter  17 value 131.025541
initial  value 1473.481854 
iter  17 value 131.025540
iter   4 value 560.811031
iter   2 value 553.844977
iter   5 value 515.502840
iter   3 value 538.202239
iter  17 value 131.025540
final  value 131.025540 
converged


iter   4 value 495.434633
iter   6 value 444.857591
iter   5 value 395.556187
iter   7 value 434.435632
iter   8 value 351.101569
iter   9 value 286.427715
iter  10 value 175.879700
KEGG_FC_EPSILON_RI_SIGNALING_PATHWAY 
iter  11 value 138.864004
iter   6 value 389.276960
iter  12 value 136.018624
iter   7 value 381.834836
iter  13 value 130.705877
iter   8 value 157.565456
iter  14 value 128.302038
iter   9 value 124.504008
iter  15 value 126.822837
iter  16 value 126.734946
iter  10 value 115.366303
iter  11 value 109.451730
iter  17 value 126.731529
initial  value 1472.997976 
iter  12 value 107.765401
iter  13 value 105.222758
iter   2 value 514.241313
iter   3 value 502.174420
iter  14 value 104.348096
iter  15 value 103.599703
iter  16 value 103.462018
iter  18 value 126.730766
iter   4 value 463.515992
iter  19 value 126.729596
iter  19 value 126.729595
iter  17 value 103.451550
iter  18 value 103.450539
iter   5 value 400.863236
iter  19 value 103.450202
iter  20 value 103.450200
iter  20 value 103.450200
iter  19 value 126.729595
final  value 126.729595 
converged
iter  20 value 103.450200
final  value 103.450200 
converged
iter   6 value 359.827419


iter   7 value 335.006778
iter   8 value 140.010520
iter   9 value 124.811247
iter  10 value 109.289048
iter  11 value 102.631985
iter  12 value 100.414499
KEGG_LEUKOCYTE_TRANSENDOTHELIAL_MIGRATION 
initial  value 1472.492955 
iter  13 value 99.129371
iter  14 value 99.069957
iter   2 value 567.120471
iter  15 value 98.764296
iter   3 value 528.678813
iter  16 value 98.758014
iter   4 value 440.018642
iter   5 value 377.414517
iter   6 value 364.984924
KEGG_FC_GAMMA_R_MEDIATED_PHAGOCYTOSIS 
initial  value 1474.937104 
iter   7 value 364.721327
iter   8 value 209.406556
iter   2 value 597.268357
iter   3 value 584.803922
iter  17 value 98.757856
iter   9 value 159.007164
iter   4 value 494.399719
iter  18 value 98.757577
iter  19 value 98.757561
iter  19 value 98.757561
iter   5 value 441.259032
iter   6 value 374.291384
iter  19 value 98.757561
final  value 98.757561 
converged
iter   7 value 312.551345


iter  10 value 108.327256
iter  11 value 99.666136
iter   8 value 283.047719
iter  12 value 98.260932
iter   9 value 238.162496
iter  13 value 92.839669
iter  14 value 92.707874
iter  10 value 156.636029
iter  15 value 92.700813
iter  16 value 92.699470
iter  16 value 92.699470
final  value 92.699470 
converged
KEGG_INTESTINAL_IMMUNE_NETWORK_FOR_IGA_PRODUCTION 
initial  value 1465.618243 


iter   2 value 240.653673
iter   3 value 240.142906
iter   4 value 230.284814
iter  11 value 141.029788
iter   5 value 220.426721
iter  12 value 138.838728
iter  13 value 118.037097
iter  14 value 117.982302
iter  15 value 117.742555
iter  16 value 117.721544
iter  17 value 117.718376
iter  18 value 117.718196
iter   6 value 128.640927
KEGG_CIRCADIAN_RHYTHM_MAMMAL 
initial  value 1467.105240 
iter  19 value 117.718066
iter  19 value 117.718066
iter   2 value 984.482385
iter   3 value 972.192985
iter   4 value 802.181671
iter  19 value 117.718066
final  value 117.718066 
converged


iter   7 value 56.087634
iter   8 value 53.423125
iter   9 value 38.281292
iter  10 value 33.804940
iter  11 value 19.760851
KEGG_LONG_TERM_POTENTIATION 
iter  12 value 17.864421
initial  value 1478.285613 
iter   5 value 235.440979
iter  13 value 16.849307
iter   2 value 854.982551
iter  14 value 16.035277
iter   3 value 817.356048
iter  15 value 15.915932
iter  16 value 15.863212
iter  17 value 15.862263
iter   6 value 171.452164
iter  18 value 15.862199
iter  18 value 15.862199
iter  18 value 15.862199
final  value 15.862199 
converged
iter   7 value 78.030284


iter   4 value 687.984618
iter   5 value 645.029788
iter   8 value 70.114524
iter   9 value 63.859271
iter  10 value 60.434276
iter   6 value 627.209820
iter   7 value 514.392843
iter   8 value 411.332122
iter   9 value 303.047544
iter  10 value 163.847845
iter  11 value 41.009870
iter  11 value 154.035735
iter  12 value 37.302111
iter  13 value 35.416266
iter  12 value 152.999583
KEGG_NEUROTROPHIN_SIGNALING_PATHWAY 
initial  value 1481.542948 
iter  13 value 151.732223
iter  14 value 148.935436
iter  15 value 148.613113
iter  14 value 35.027372
iter   2 value 1175.727414
iter  16 value 148.481520
iter  15 value 34.507267
iter   3 value 1038.150076
iter  16 value 34.393409
iter  17 value 34.365846
iter  18 value 34.365523
iter   4 value 929.884372
iter  18 value 34.365523
final  value 34.365523 
converged


iter   5 value 800.122477
iter   6 value 778.748468
iter  17 value 148.478279
iter   7 value 759.442152
iter  18 value 148.478208
iter   8 value 594.151160
iter  19 value 148.477747
iter   9 value 235.428343
iter  20 value 148.477744
iter  20 value 148.477744
iter  10 value 194.188615
iter  11 value 193.703647
iter  20 value 148.477744
final  value 148.477744 
converged
iter  12 value 177.477614


iter  13 value 176.340496
KEGG_LONG_TERM_DEPRESSION 
initial  value 1475.406461 
iter   2 value 705.602456
iter   3 value 671.527403
iter  14 value 176.148727
KEGG_OLFACTORY_TRANSDUCTION 
initial  value 1467.109592 
iter  15 value 176.080401
iter   4 value 582.077940
iter  16 value 176.073914
iter   2 value 673.636752
iter   3 value 670.523180
iter  17 value 176.073903
iter   4 value 593.838883
iter   5 value 543.330255
iter  18 value 176.073859
iter  19 value 176.073838
iter  19 value 176.073838
iter  19 value 176.073838
final  value 176.073838 
converged


iter   6 value 528.280201
iter   5 value 192.390783
iter   5 value 192.390783
iter   6 value 182.809939
iter   7 value 440.937364
iter   7 value 135.411847
iter   8 value 402.455381
KEGG_TASTE_TRANSDUCTION 
iter   9 value 381.643908
initial  value 1466.613365 
iter  10 value 215.896244
iter   8 value 119.164096
iter  11 value 194.525829
iter   2 value 569.203292
iter   3 value 567.022817
iter  12 value 123.198735
iter   4 value 512.372721
iter   9 value 110.969136
iter  13 value 121.674081
iter   5 value 457.722626
iter  10 value 107.317344
iter  14 value 121.663686
iter  11 value 98.074286
iter  15 value 121.650298
iter  16 value 121.648812
iter  12 value 49.691801
iter  13 value 37.038966
iter  14 value 35.431665
iter  16 value 121.648811
final  value 121.648811 
converged
iter  15 value 35.273543
iter   6 value 57.831936


iter  16 value 35.241563
iter   7 value 48.041507
iter  17 value 35.223692
iter  18 value 35.214406
iter   8 value 36.051320
iter  19 value 35.214331
iter   9 value 34.207177
iter  20 value 35.214330
iter  20 value 35.214330
final  value 35.214330 
converged
iter  10 value 32.277961


iter  11 value 29.906391
iter  12 value 29.161099
iter  13 value 29.111724
iter  14 value 29.076974
KEGG_REGULATION_OF_ACTIN_CYTOSKELETON 
iter  15 value 29.075783
initial  value 1482.081479 
iter  16 value 29.074818
iter  17 value 29.073815
iter  17 value 29.073815
iter   2 value 1024.194704
iter   3 value 985.905011
iter  17 value 29.073815
final  value 29.073815 
converged
KEGG_INSULIN_SIGNALING_PATHWAY 
initial  value 1481.603427 
iter   4 value 876.955454
iter   2 value 883.968406
iter   3 value 846.149724
iter   4 value 823.361380
iter   5 value 774.501890
iter   5 value 804.270638
iter   6 value 634.732457


iter   7 value 548.860911
iter   6 value 722.877324
iter   8 value 458.366869
iter   7 value 536.959086
iter   8 value 400.615221
KEGG_GNRH_SIGNALING_PATHWAY 
initial  value 1475.413326 
iter   9 value 354.460983
iter   9 value 332.504529
iter   2 value 676.351532
iter  10 value 248.509650
iter   3 value 652.608229
iter  10 value 186.413983
iter  11 value 218.216480
iter  12 value 215.569419
iter   4 value 581.960839
iter  11 value 183.862382
iter  13 value 189.769157
iter  14 value 184.641835
iter   5 value 523.601407
iter  12 value 182.035597
iter  15 value 182.882949
iter  16 value 182.274360
iter  13 value 178.601922
iter   6 value 490.250961
iter  14 value 177.936446
iter  15 value 177.882347
iter  17 value 182.265243
iter   7 value 423.194383
iter   8 value 349.121835
iter  16 value 177.881794
iter   9 value 165.151565
iter  16 value 177.881794
final  value 177.881794 
converged


iter  10 value 127.282065
iter  18 value 182.235479
iter  19 value 182.234774
iter  19 value 182.234773
iter  19 value 182.234773
final  value 182.234773 
converged
iter  11 value 124.855972
KEGG_PROGESTERONE_MEDIATED_OOCYTE_MATURATION 
initial  value 1474.937373 
iter  12 value 123.503008
iter  13 value 122.417685
iter   2 value 583.764115
iter  14 value 122.025287
iter  15 value 121.990050
iter  16 value 121.987122


iter  17 value 121.987118
iter  17 value 121.987118
iter   3 value 572.224380
iter  17 value 121.987118
final  value 121.987118 
converged
iter   4 value 346.573165


iter   5 value 178.660008
iter   6 value 156.666583
iter   7 value 127.327213
KEGG_MELANOGENESIS 
initial  value 1475.895385 
iter   8 value 119.735708
iter   9 value 117.937479
iter   2 value 699.829560
iter  10 value 117.779569
iter   3 value 675.890582
iter  11 value 117.771206
iter   4 value 597.807951
iter  12 value 117.758114
KEGG_ADIPOCYTOKINE_SIGNALING_PATHWAY 
initial  value 1471.537914 
iter  13 value 117.753378
iter  14 value 117.733478
iter   5 value 537.470000
iter  15 value 117.733470
iter  15 value 117.733470
iter   2 value 365.699272
iter   3 value 360.075416
iter   4 value 340.408712
iter   5 value 324.335405
iter   6 value 500.516471
iter   7 value 444.898463
iter   8 value 131.179945
iter  15 value 117.733470
final  value 117.733470 
converged
iter   9 value 127.413870


iter   6 value 149.549530
iter  10 value 127.220967
iter   7 value 96.750162
iter  11 value 126.580598
iter   8 value 89.612436
KEGG_TYPE_II_DIABETES_MELLITUS 
iter  12 value 126.577795
initial  value 1469.574914 
iter   9 value 84.934729
iter  13 value 126.567959
iter   2 value 1144.830748
iter  14 value 126.565547
iter   3 value 1131.199753
iter  14 value 126.565546
iter  10 value 84.461562
iter   4 value 903.942522
iter  11 value 84.147128
iter  14 value 126.565546
final  value 126.565546 
converged
iter  12 value 84.116431


iter  13 value 84.105855
iter  14 value 84.105828
iter   5 value 653.947656
iter  15 value 84.105807
iter  16 value 84.105805
iter  16 value 84.105805
final  value 84.105805 
converged


KEGG_TYPE_I_DIABETES_MELLITUS 
initial  value 1466.113150 
iter   2 value 183.989939
iter   3 value 179.668947
iter   4 value 169.877143
iter   6 value 494.363967
KEGG_MATURITY_ONSET_DIABETES_OF_THE_YOUNG 
initial  value 1465.618058 
iter   7 value 326.997058
iter   8 value 291.588930
iter   9 value 266.540414
iter  10 value 183.698629
iter  11 value 144.264845
iter  12 value 82.523848
iter  13 value 66.268896
iter  14 value 64.103576
iter   2 value 210.606535
iter   5 value 139.691955
iter   3 value 209.943856
iter   4 value 202.123749
iter   5 value 194.303641
iter  15 value 63.090339
iter  16 value 63.013587
iter  17 value 63.000297
iter  18 value 62.999856
iter   6 value 97.316605
iter   6 value 136.545250
iter   7 value 56.415752
iter   8 value 54.269051
iter  19 value 62.999837
iter   9 value 54.024413
iter  10 value 53.267047
iter   7 value 115.605008
iter  20 value 62.999830
iter  20 value 62.999829
iter  11 value 46.567244
iter  12 value 29.857771
iter  13 value 29.765932
iter  14 value 22.142917
iter  20 value 62.999829
final  value 62.999829 
converged
iter  15 value 21.776041


iter  16 value 21.396831
iter  17 value 21.051343
iter  18 value 20.676751
iter  19 value 20.573832
iter   8 value 99.644100
iter  20 value 20.422361
iter  21 value 20.297115
iter  22 value 20.283733
iter   9 value 79.735315
iter  10 value 71.997351
KEGG_ALDOSTERONE_REGULATED_SODIUM_REABSORPTION 
initial  value 1471.049993 
iter  11 value 62.771805
iter  12 value 59.092128
iter  13 value 50.531692
iter   2 value 366.857480
iter  14 value 18.403712
iter   3 value 362.291944
iter  23 value 20.281085
iter  15 value 18.385484
iter  16 value 15.867280
iter  24 value 20.281029
iter  17 value 15.820275
iter  18 value 15.746862
iter  25 value 20.281009
iter  26 value 20.281003
iter  27 value 20.281002
iter  27 value 20.281002
iter  27 value 20.281002
final  value 20.281002 
converged
iter  19 value 15.721044
iter   4 value 287.035457
iter  20 value 15.720577


iter  21 value 15.720244
iter   5 value 199.353715
iter  22 value 15.720239
iter  22 value 15.720239
iter   6 value 147.262683
iter  22 value 15.720239
final  value 15.720239 
converged
iter   7 value 124.417240


iter   8 value 109.347036
iter   9 value 100.284725
KEGG_VASOPRESSIN_REGULATED_WATER_REABSORPTION 
iter  10 value 93.903487
initial  value 1470.068745 
iter  11 value 85.376405
iter   2 value 336.436526
iter   3 value 331.079020
KEGG_PROXIMAL_TUBULE_BICARBONATE_RECLAMATION 
iter   4 value 263.133490
initial  value 1467.603667 
iter   2 value 1002.715149
iter   3 value 994.089508
iter   4 value 821.868824
iter  12 value 84.416149
iter  13 value 79.316190
iter  14 value 79.244483
iter  15 value 79.141197
iter  16 value 79.140291
iter  16 value 79.140291
final  value 79.140291 
converged
iter   5 value 253.319703


iter   6 value 234.310455
iter   7 value 230.599671
iter   8 value 141.129385
iter   9 value 78.154426
iter   5 value 354.984758
iter  10 value 71.677267
iter  11 value 68.902701
KEGG_ALZHEIMERS_DISEASE 
initial  value 1476.380845 
iter  12 value 68.753903
iter   6 value 247.480572
iter  13 value 68.712967
iter   2 value 644.851895
iter  14 value 68.690111
iter   3 value 630.010755
iter  15 value 68.690051
iter   7 value 149.317277
iter   4 value 591.775831
iter   8 value 69.261005
iter  15 value 68.690051
iter   9 value 56.207548
iter   5 value 556.929977
iter  10 value 53.949233
iter  11 value 52.126928
iter   6 value 505.945771
iter  12 value 43.370623
iter   7 value 328.502015
iter  15 value 68.690051
final  value 68.690051 
converged
iter  13 value 42.261404
iter  14 value 41.955927
iter   8 value 249.806931


iter   9 value 188.001853
iter  15 value 41.437823
iter  16 value 41.370903
iter  10 value 151.165854
iter  17 value 40.983368
iter  18 value 40.926678
iter  11 value 141.168724
iter  19 value 40.922831
iter  12 value 136.572029
iter  20 value 40.921032
iter  21 value 40.920179
iter  13 value 134.005822
iter  22 value 40.920094
iter  23 value 40.920092
iter  14 value 132.166737
iter  23 value 40.920092
final  value 40.920092 
converged
iter  15 value 131.798998
KEGG_PARKINSONS_DISEASE 
initial  value 1469.086377 
iter  16 value 131.335696
iter   2 value 1297.981859
iter   3 value 1286.534307
iter   4 value 1000.141408


iter  17 value 131.306606
iter  18 value 131.304225
iter  19 value 131.298206
iter  20 value 131.298203
iter  20 value 131.298203
iter  20 value 131.298203
final  value 131.298203 
converged


KEGG_AMYOTROPHIC_LATERAL_SCLEROSIS_ALS 
iter   5 value 718.373634
initial  value 1472.978998 
iter   2 value 595.317965
iter   3 value 555.391748
iter   6 value 477.141575
iter   4 value 460.903153
iter   5 value 453.435283
KEGG_HUNTINGTONS_DISEASE 
initial  value 1473.965945 
iter   6 value 442.770150
iter   7 value 380.305657
iter   2 value 584.961604
iter   3 value 567.345510
iter   7 value 332.798620
iter   8 value 264.228919
iter   4 value 518.412173
iter   9 value 207.025609
iter   8 value 312.291037
iter  10 value 162.239851
iter   5 value 491.679770
iter   9 value 294.350069
iter  11 value 121.201708
iter  10 value 273.544127
iter  12 value 64.711105
iter   6 value 411.444806
iter  11 value 231.114940
iter  13 value 61.266418
iter  12 value 156.957953
iter   7 value 401.632044
iter  14 value 60.198740
iter   8 value 310.800454
iter  13 value 134.219262
iter  14 value 116.515786
iter   9 value 218.894325
iter  15 value 115.557700
iter  16 value 105.108121
iter  10 value 140.638792
iter  11 value 133.896662
iter  17 value 99.751905
iter  18 value 98.433213
iter  15 value 59.209963
iter  16 value 58.687306
iter  17 value 58.178587
iter  18 value 58.106649
iter  19 value 58.103903
iter  20 value 58.100661
iter  12 value 116.475417
iter  21 value 58.098936
iter  19 value 97.956598
iter  22 value 58.098871
iter  20 value 97.776590
iter  22 value 58.098871
iter  13 value 112.383981
iter  21 value 97.716829
iter  14 value 112.017400
iter  15 value 108.456508
iter  16 value 108.284460
iter  22 value 97.603171
iter  23 value 97.597465
iter  17 value 108.158000
iter  24 value 97.597175
iter  24 value 97.597175
iter  18 value 108.157806
iter  22 value 58.098871
final  value 58.098871 
converged
iter  19 value 108.157723
iter  19 value 108.157723
iter  19 value 108.157723
final  value 108.157723 
converged
iter  24 value 97.597175
final  value 97.597175 
converged


KEGG_PRION_DISEASES 
initial  value 1469.086190 
KEGG_EPITHELIAL_CELL_SIGNALING_IN_HELICOBACTER_PYLORI_INFECTION 
initial  value 1472.513917 
iter   2 value 439.558189
KEGG_VIBRIO_CHOLERAE_INFECTION 
iter   3 value 432.967743
initial  value 1472.508860 
iter   2 value 1329.929748
iter   4 value 363.129024
iter   3 value 1317.670915
iter   2 value 386.279886
iter   4 value 1016.664055
iter   3 value 374.879896
iter   5 value 333.544507
iter   4 value 366.706979
iter   6 value 259.729902
iter   5 value 362.468707
iter   7 value 161.396696
iter   6 value 353.326391
iter   8 value 96.590689
iter   7 value 291.488628
iter   5 value 648.654274
iter   8 value 184.697773
iter   9 value 138.309921
iter  10 value 115.299757
iter   9 value 94.866217
iter  10 value 94.529843
iter  11 value 94.071096
iter   6 value 473.900426
iter  12 value 94.067769
iter  13 value 94.067149
iter  11 value 96.605752
iter  14 value 94.066700
iter  12 value 94.219696
iter  15 value 94.066656
iter  15 value 94.066656
iter   7 value 319.916081
iter  13 value 93.779272
iter  14 value 93.647337
iter  15 value 93.644924
iter  15 value 94.066656
final  value 94.066656 
converged
iter  16 value 93.643337
iter   8 value 223.253466
iter   9 value 163.198012


iter  17 value 93.643127
iter  18 value 93.643022
iter  10 value 69.367845
iter  19 value 93.642954
iter  20 value 93.642952
iter  20 value 93.642952
iter  20 value 93.642952
final  value 93.642952 
converged


iter  11 value 61.972083
KEGG_PATHOGENIC_ESCHERICHIA_COLI_INFECTION 
iter  12 value 59.133496
initial  value 1467.604260 
iter  13 value 58.966756
iter   2 value 720.963712
iter  14 value 58.531540
iter   3 value 716.386478
iter   4 value 627.484979
iter  15 value 58.225674
iter  16 value 58.086058
iter  17 value 58.074973
iter  18 value 58.074719
KEGG_LEISHMANIA_INFECTION 
initial  value 1470.558138 
iter  18 value 58.074719
final  value 58.074719 
converged


iter   2 value 375.373780
iter   3 value 367.648285
iter   4 value 286.753842
iter   5 value 503.074603
KEGG_PATHWAYS_IN_CANCER 
iter   5 value 269.722336
initial  value 1494.003001 
iter   6 value 204.036163
iter   2 value 446.047636
iter   6 value 266.416406
iter   7 value 153.754806
iter   3 value 370.562310
iter   7 value 253.727810
iter   4 value 343.141489
iter   8 value 128.524389
iter   8 value 155.634704
iter   9 value 122.646421
iter   5 value 307.594033
iter   6 value 303.963577
iter   9 value 122.778163
iter  10 value 107.390512
iter  10 value 87.857708
iter   7 value 300.471561
iter  11 value 77.360448
iter  11 value 75.344957
iter  12 value 73.809255
iter  12 value 62.347392
iter  13 value 73.808841
iter  13 value 47.813695
iter  14 value 73.808011
iter  15 value 73.807991
iter  14 value 45.368731
iter  15 value 73.807991
iter   8 value 280.716806
iter   9 value 280.002545
iter  15 value 73.807991
final  value 73.807991 
converged
iter  10 value 279.388855
iter  11 value 279.380668


iter  12 value 279.380659
iter  15 value 42.804093
iter  13 value 279.380627
iter  16 value 41.515648
iter  14 value 279.380622
iter  17 value 41.279550
iter  14 value 279.380622
iter  18 value 41.007164
iter  19 value 41.000848
iter  20 value 40.993604
iter  14 value 279.380622
final  value 279.380622 
converged
KEGG_COLORECTAL_CANCER 
iter  21 value 40.991442
initial  value 1475.900680 
iter  22 value 40.991439


iter  22 value 40.991439
iter  22 value 40.991439
final  value 40.991439 
converged


iter   2 value 651.416114
iter   3 value 636.669140
iter   4 value 482.605255
KEGG_RENAL_CELL_CARCINOMA 
iter   5 value 374.522026
initial  value 1475.895822 
KEGG_PANCREATIC_CANCER 
initial  value 1476.378954 
iter   2 value 697.359375
iter   6 value 327.597903
iter   3 value 674.109543
iter   2 value 623.979848
iter   7 value 268.849981
iter   3 value 607.698498
iter   4 value 595.868211
iter   8 value 196.187702
iter   4 value 575.458402
iter   5 value 527.249820
iter   9 value 161.067540
iter   5 value 539.408505
iter   6 value 412.760683
iter  10 value 127.996158
iter   7 value 400.422532
iter  11 value 126.936088
iter  12 value 126.914917
iter  13 value 126.846336
iter  14 value 126.829717
iter  15 value 126.829688
iter  15 value 126.829688
iter   8 value 355.363365
iter   6 value 509.578481
iter   9 value 149.244311
iter   7 value 426.203527
iter  10 value 141.077891
iter   8 value 402.733558
iter  11 value 132.599252
iter   9 value 231.146093
iter  12 value 131.495838
iter  10 value 171.358768
iter  11 value 141.483756
iter  15 value 126.829688
final  value 126.829688 
converged
iter  13 value 131.354299


iter  12 value 137.132996
iter  14 value 131.251711
iter  15 value 131.197817
iter  13 value 134.643572
iter  16 value 131.197094
iter  14 value 129.657174
iter  15 value 127.608508
iter  16 value 127.245384
iter  17 value 126.699219
iter  17 value 131.197092
iter  18 value 126.642081
iter  17 value 131.197092
iter  19 value 126.587774
iter  20 value 126.586834
KEGG_ENDOMETRIAL_CANCER 
iter  21 value 126.586828
initial  value 1473.967387 
iter  17 value 131.197092
final  value 131.197092 
converged
iter  21 value 126.586828
final  value 126.586828 
converged


iter   2 value 575.254778
iter   3 value 559.912204
iter   4 value 510.126464
iter   5 value 405.045647


KEGG_GLIOMA 
initial  value 1476.861169 
iter   2 value 690.233235
iter   3 value 674.060467
iter   6 value 397.708372
KEGG_PROSTATE_CANCER 
initial  value 1480.194877 
iter   2 value 855.306862
iter   3 value 829.114689
iter   7 value 390.626984
iter   4 value 774.183641
iter   4 value 546.504432
iter   8 value 192.783431
iter   5 value 729.843374
iter   5 value 379.176399
iter   6 value 629.846303
iter   6 value 236.996755
iter   7 value 370.928641
iter   7 value 191.350665
iter   8 value 348.095466
iter   8 value 166.724363
iter   9 value 182.935556
iter  10 value 177.879864
iter   9 value 143.771902
iter  11 value 166.304853
iter   9 value 129.012115
iter  10 value 139.819400
iter  11 value 136.174150
iter  10 value 126.998637
iter  12 value 165.809017
iter  11 value 109.725816
iter  12 value 135.916636
iter  13 value 165.801540
iter  14 value 165.798600
iter  13 value 135.909725
iter  15 value 165.798590
iter  15 value 165.798590
iter  14 value 135.775852
iter  15 value 135.775769
iter  15 value 135.775768
iter  12 value 108.272707
iter  13 value 108.248233
iter  14 value 108.242481
iter  15 value 108.242325
iter  15 value 108.242325
iter  15 value 165.798590
final  value 165.798590 
converged


iter  15 value 108.242325
final  value 108.242325 
converged


iter  15 value 135.775768
final  value 135.775768 
converged


KEGG_THYROID_CANCER 
initial  value 1468.091811 
KEGG_BASAL_CELL_CARCINOMA 
iter   2 value 605.165098
initial  value 1468.076468 
iter   3 value 592.350661
iter   4 value 520.115371
KEGG_MELANOMA 
iter   2 value 325.188850
initial  value 1473.970030 
iter   3 value 291.077246
iter   2 value 510.730408
iter   4 value 222.178128
iter   3 value 501.351608
iter   4 value 477.733605
iter   5 value 147.246677
iter   5 value 390.229288
iter   5 value 449.936731
iter   6 value 422.753662
iter   7 value 304.098258
iter   8 value 250.473642
iter   6 value 146.587074
iter   9 value 205.817667
iter  10 value 150.213155
iter  11 value 113.595981
iter   7 value 145.984509
iter   6 value 213.811722
iter   8 value 112.180353
iter   7 value 209.705556
iter   8 value 193.334050
iter   9 value 87.673949
iter   9 value 174.052715
iter  10 value 49.352113
iter  10 value 153.719127
iter  12 value 110.760106
iter  11 value 125.062132
iter  13 value 109.272265
iter  11 value 46.248594
iter  12 value 65.759102
iter  14 value 108.580077
iter  12 value 44.106542
iter  15 value 108.414199
iter  13 value 44.075921
iter  13 value 56.712900
iter  16 value 108.402883
iter  14 value 44.019543
iter  14 value 53.648758
iter  15 value 44.017399
iter  17 value 108.402240
iter  16 value 44.017364
iter  15 value 50.591205
iter  18 value 108.401848
iter  19 value 108.400467
iter  16 value 46.205007
iter  19 value 108.400467
iter  17 value 45.669353
iter  16 value 44.017364
final  value 44.017364 
converged
iter  18 value 45.048943


iter  19 value 45.044414
iter  19 value 108.400467
final  value 108.400467 
converged
iter  20 value 45.042598


iter  21 value 45.042564
iter  22 value 45.042440
iter  22 value 45.042440
KEGG_BLADDER_CANCER 
initial  value 1470.060279 
KEGG_CHRONIC_MYELOID_LEUKEMIA 
initial  value 1476.372645 
iter   2 value 1125.541608
iter  22 value 45.042440
final  value 45.042440 
converged
iter   3 value 1104.427106
iter   2 value 743.003076


iter   3 value 712.663064
iter   4 value 876.739107
iter   4 value 622.024793
KEGG_ACUTE_MYELOID_LEUKEMIA 
initial  value 1473.000316 
iter   5 value 543.793681
iter   2 value 474.258853
iter   6 value 518.612923
iter   5 value 727.859245
iter   3 value 466.658796
iter   7 value 504.485817
iter   8 value 494.587794
iter   4 value 273.169556
iter   9 value 361.778752
iter  10 value 260.016134
iter   5 value 119.313386
iter   6 value 580.238516
iter   6 value 108.929201
iter  11 value 234.047393
iter  12 value 144.435278
iter   7 value 99.562601
iter   7 value 349.829934
iter  13 value 138.702510
iter   8 value 333.019560
iter  14 value 133.075731
iter   9 value 296.142902
iter  15 value 131.939224
iter  16 value 131.100611
iter  17 value 130.913844
iter   8 value 99.324877
iter   9 value 99.003817
iter  10 value 98.920198
iter  10 value 234.427990
iter  11 value 98.916512
iter  12 value 98.916488
iter  11 value 128.157086
iter  18 value 130.913303
iter  13 value 98.916479
iter  19 value 130.912527
iter  20 value 130.912521
iter  14 value 98.916476
iter  20 value 130.912521
iter  14 value 98.916476
iter  12 value 119.518330
iter  13 value 107.232257
iter  20 value 130.912521
final  value 130.912521 
converged
iter  14 value 98.916476
final  value 98.916476 
converged
iter  14 value 98.552813


iter  15 value 90.630034
iter  16 value 69.681956
iter  17 value 69.071824
iter  18 value 68.186056
iter  19 value 67.947013
iter  20 value 67.730134
iter  21 value 67.523974
iter  22 value 67.501006
KEGG_SMALL_CELL_LUNG_CANCER 
initial  value 1473.481758 
KEGG_NON_SMALL_CELL_LUNG_CANCER 
initial  value 1474.937302 
iter   2 value 554.471435
iter   2 value 590.611953
iter   3 value 538.679826
iter   3 value 578.690075
iter   4 value 495.871313
iter  23 value 67.497840
iter   5 value 394.130740
iter  24 value 67.497809
iter  24 value 67.497808
iter  24 value 67.497808
final  value 67.497808 
converged


iter   4 value 350.118180
iter   5 value 263.246546
iter   6 value 390.789005
iter   7 value 383.180720
iter   6 value 237.715722
iter   8 value 167.584967
iter   7 value 188.736953
iter   9 value 112.975019
iter   8 value 136.563535
iter  10 value 106.722625
iter   9 value 121.301821
iter  11 value 104.663227
KEGG_ASTHMA 
iter  10 value 118.590405
initial  value 1465.119216 
iter  12 value 104.366429
iter  11 value 118.142852
iter  13 value 103.628260
iter   2 value 59.522821
iter  14 value 103.449691
iter   3 value 59.022333
iter  12 value 118.061457
iter  15 value 103.444360
iter  16 value 103.444326
iter   4 value 57.950720
iter  13 value 117.840724
iter   5 value 56.879107
iter  16 value 103.444326
final  value 103.444326 
converged
iter   6 value 55.807494
iter  14 value 117.730685


iter  15 value 117.729424
iter  16 value 117.729412
iter  16 value 117.729412
final  value 117.729412 
converged
KEGG_AUTOIMMUNE_THYROID_DISEASE 


initial  value 1464.619993 
iter   7 value 34.115688
iter   8 value 26.951423
iter   2 value -0.000000
iter   2 value -0.000000
iter   2 value -0.000000
final  value -0.000000 
converged
iter   9 value 18.864065
iter  10 value 17.684877


KEGG_SYSTEMIC_LUPUS_ERYTHEMATOSUS 
iter  11 value 17.643909
initial  value 1466.114250 
iter  12 value 15.355951
iter   2 value 230.712193
iter  13 value 8.955137
iter   3 value 227.706951
iter   4 value 216.103392
iter   5 value 204.499833
iter  14 value 8.347316
iter  15 value 8.050304
KEGG_ALLOGRAFT_REJECTION 
initial  value 1465.119216 
iter   6 value 90.249854
iter   2 value 59.522821
iter  16 value 7.990639
iter   3 value 59.022333
iter  17 value 7.964593
iter   4 value 57.950720
iter  18 value 7.906787
iter   5 value 56.879107
iter  19 value 7.846679
iter   6 value 55.807494
iter  20 value 7.805499
iter  21 value 7.796949
iter  22 value 7.796333
iter   7 value 82.583057
iter  23 value 7.794833
iter   8 value 79.335376
iter  24 value 7.794298
iter  25 value 7.794128
iter   9 value 76.546462
iter  10 value 74.559367
iter  26 value 7.794122
iter  26 value 7.794122
iter  11 value 31.099889
iter  26 value 7.794122
final  value 7.794122 
converged
iter  12 value 28.805504


iter  13 value 23.440145
iter  14 value 21.793782
iter  15 value 21.764906
iter  16 value 21.418525
iter  17 value 21.416417
iter  18 value 21.416290
iter   7 value 34.115688
iter  19 value 21.416252
iter  19 value 21.416252
final  value 21.416252 
converged


iter   8 value 26.951423
KEGG_GRAFT_VERSUS_HOST_DISEASE 
initial  value 1465.119216 
iter   9 value 18.864065
iter   2 value 59.522821
iter   3 value 59.022333
iter  10 value 17.684877
iter   4 value 57.950720
iter  11 value 17.643909
iter   5 value 56.879107
iter  12 value 15.355951
iter  13 value 8.955137
KEGG_PRIMARY_IMMUNODEFICIENCY 
initial  value 1466.116170 
iter  14 value 8.347316
iter   6 value 55.807494
iter   2 value 380.730267
iter   3 value 379.631253
iter  15 value 8.050304
iter   4 value 355.102601
iter   5 value 330.573949
iter   7 value 34.115688
iter  16 value 7.990639
iter  17 value 7.964593
iter  18 value 7.906787
iter  19 value 7.846679
iter   8 value 26.951423
iter  20 value 7.805499
iter   6 value 141.158507
iter  21 value 7.796949
iter  22 value 7.796333
iter  23 value 7.794833
iter   9 value 18.864065
iter  24 value 7.794298
iter   7 value 121.264100
iter  25 value 7.794128
iter  10 value 17.684877
iter  26 value 7.794122
iter  26 value 7.794122
iter  26 value 7.794122
final  value 7.794122 
converged


iter  11 value 17.643909
iter   8 value 101.576543
iter  12 value 15.355951
iter   9 value 70.419294
iter  13 value 8.955137
iter  10 value 56.953624
KEGG_HYPERTROPHIC_CARDIOMYOPATHY_HCM 
iter  14 value 8.347316
initial  value 1472.998330 
iter  11 value 29.237575
iter  15 value 8.050304
iter  12 value 27.104874
iter  16 value 7.990639
iter  17 value 7.964593
iter  13 value 24.360108
iter  18 value 7.906787
iter  14 value 23.166985
iter  19 value 7.846679
iter  15 value 23.141899
iter  20 value 7.805499
iter  16 value 22.639972
iter  21 value 7.796949
iter  17 value 22.628915
iter  18 value 22.628527
iter  22 value 7.796333
iter  19 value 22.628407
iter   2 value 436.562500
iter  23 value 7.794833
iter   3 value 427.677379
iter  24 value 7.794298
iter  20 value 22.628407
iter  25 value 7.794128
iter  21 value 22.628406
iter   4 value 409.096358
iter  26 value 7.794122
iter  22 value 22.628405
iter  26 value 7.794122
iter   5 value 408.976214
iter  26 value 7.794122
final  value 7.794122 
converged
iter   6 value 331.156439
iter   7 value 255.283974
iter   8 value 172.842820
iter   9 value 135.881643
iter  10 value 118.830508
iter  11 value 102.487552
iter  22 value 22.628405


iter  12 value 100.982988
iter  22 value 22.628405
final  value 22.628405 
converged
iter  13 value 99.258444
iter  14 value 98.943135


iter  15 value 98.775479
KEGG_ARRHYTHMOGENIC_RIGHT_VENTRICULAR_CARDIOMYOPATHY_ARVC 
initial  value 1473.485773 
iter   2 value 507.296844
iter   3 value 498.516758
KEGG_DILATED_CARDIOMYOPATHY 
initial  value 1474.453744 
iter  16 value 98.766573
iter   4 value 325.549692
iter   2 value 535.742387
iter  17 value 98.766430
iter   3 value 525.307234
iter   5 value 262.480429
iter   4 value 503.310353
iter  18 value 98.766369
iter  19 value 98.766336
iter  19 value 98.766336
iter   5 value 476.118531
iter   6 value 197.665195
iter   6 value 448.699422
iter   7 value 167.497287
iter   7 value 323.159039
iter  19 value 98.766336
final  value 98.766336 
converged


iter   8 value 126.351413
iter   8 value 269.833122
iter   9 value 117.522589
iter  10 value 105.938222
iter   9 value 226.698928
iter  11 value 104.939967
iter  10 value 162.892859
iter  11 value 113.742492
iter  12 value 104.603768
KEGG_VIRAL_MYOCARDITIS 
iter  12 value 113.341246
initial  value 1469.083595 
iter  13 value 104.239713
iter  13 value 113.152991
iter  14 value 103.702000
iter  14 value 113.070659
iter  15 value 103.698864
iter   2 value 1035.529032
iter  15 value 113.069781
iter  16 value 103.698600
iter  16 value 113.069770
iter  16 value 113.069770
final  value 113.069770 
converged
iter  17 value 103.698594
iter  18 value 103.698592


iter  18 value 103.698591
iter   3 value 1024.569308
iter   4 value 839.038617
iter  18 value 103.698591
final  value 103.698591 
converged
iter   5 value 698.251603


iter   6 value 478.979463
iter   7 value 304.909738
iter   8 value 246.918382
iter   9 value 76.517370
iter  10 value 74.125601
iter  11 value 62.025182
iter  12 value 57.977522
iter  13 value 57.808240
iter  14 value 57.741602
iter  15 value 57.671569
iter  16 value 57.669724
iter  17 value 57.669658
iter  17 value 57.669658
iter  17 value 57.669658
final  value 57.669658 
converged


KEGG_GLYCOLYSIS_GLUCONEOGENESIS 
initial  value 1467.604728 
KEGG_CITRATE_CYCLE_TCA_CYCLE 
KEGG_PENTOSE_PHOSPHATE_PATHWAY 
initial  value 1467.109502 
initial  value 1465.119090 
iter   2 value 652.998571
iter   3 value 649.950470
iter   4 value 577.784287
iter   5 value 99.775826
iter   6 value 85.512108
iter   7 value 72.244990
iter   2 value 762.798557
iter   8 value 37.929765
iter   3 value 758.417706
iter   4 value 659.608716
iter   9 value 36.250273
iter   2 value 46.397121
iter  10 value 35.216874
iter   3 value 45.740102
iter   4 value 44.735943
iter  11 value 35.200593
iter   5 value 43.731783
iter   6 value 42.727624
iter  12 value 35.191242
iter  13 value 35.191077
iter   5 value 515.191551
iter   7 value 23.680697
iter  14 value 35.191077
iter   6 value 212.340261
iter  15 value 35.191074
iter  15 value 35.191074
iter   8 value 18.326912
iter  15 value 35.191074
final  value 35.191074 
converged


iter   7 value 151.998031
iter   8 value 130.277309
iter   9 value 75.672484
iter  10 value 49.394815
iter  11 value 45.645398
iter  12 value 43.121859
iter  13 value 42.875686
iter  14 value 41.466016
iter  15 value 41.195668
iter  16 value 41.193255
iter   9 value 13.857346
iter  17 value 41.102780
iter  18 value 41.099431
iter  19 value 41.099253
iter  10 value 8.539765
iter  11 value 7.685499
iter  20 value 41.099249
iter  12 value 6.644868
iter  21 value 41.099246
iter  13 value 6.637945
iter  21 value 41.099246
iter  21 value 41.099246
final  value 41.099246 
converged
iter  14 value 6.634957
iter  15 value 6.634940
iter  15 value 6.634940
final  value 6.634940 
converged


KEGG_GALACTOSE_METABOLISM 
initial  value 1465.119504 
KEGG_FRUCTOSE_AND_MANNOSE_METABOLISM 
initial  value 1466.611231 
iter   2 value 104.158334
iter   2 value 365.736472
iter   3 value 103.987999
iter   3 value 362.033025
iter   4 value 102.069071
iter   4 value 336.698435
iter   5 value 100.150143
iter   6 value 98.231216
KEGG_PENTOSE_AND_GLUCURONATE_INTERCONVERSIONS 
initial  value 1464.619993 
iter   2 value -0.000000
iter   2 value -0.000000
iter   2 value -0.000000
final  value -0.000000 
converged


iter   7 value 32.108926
iter   8 value 31.664164
iter   9 value 31.663732
iter  10 value 31.663696
KEGG_ASCORBATE_AND_ALDARATE_METABOLISM 
initial  value 1465.119519 
iter   5 value 185.147958
iter   2 value 173.855566
iter   3 value 173.575120
iter   6 value 138.851399
iter  11 value 30.706229
iter  12 value 28.514646
iter   7 value 121.800186
iter  13 value 23.544795
iter   8 value 119.327270
iter  14 value 20.020778
iter   9 value 114.091351
iter  10 value 87.470885
iter  15 value 9.932991
iter  16 value 9.805940
iter  11 value 40.559825
iter  17 value 8.940057
iter  18 value 8.603214
iter  19 value 8.593609
iter  20 value 8.550702
iter  12 value 35.190064
iter   4 value 168.419703
iter  21 value 8.547993
iter   5 value 163.264286
iter  22 value 8.545826
iter  23 value 8.545650
iter   6 value 158.108869
iter  13 value 32.557591
iter  24 value 8.545650
iter   7 value 152.953452
iter  24 value 8.545650
iter  24 value 8.545650
final  value 8.545650 
converged


iter  14 value 29.933228
iter  15 value 28.960506
iter  16 value 28.423892
iter   8 value 52.543383
iter  17 value 28.246967
iter  18 value 28.221107
iter  19 value 28.211517
KEGG_FATTY_ACID_METABOLISM 
iter  20 value 28.205433
initial  value 1467.602871 
iter  21 value 28.204684
iter   2 value 642.941942
iter  22 value 28.204682
iter   9 value 38.267775
iter  22 value 28.204682
iter  22 value 28.204682
final  value 28.204682 
converged


iter   3 value 637.258271
iter   4 value 564.550725
iter  10 value 27.749173
iter   5 value 333.651078
KEGG_STEROID_BIOSYNTHESIS 
initial  value 1466.612715 
iter  11 value 10.281965
iter   2 value 453.991832
iter   6 value 272.731149
iter  12 value 9.502550
iter   3 value 451.750996
iter  13 value 9.305275
iter   4 value 416.165955
iter  14 value 8.993441
iter   7 value 225.507642
iter  15 value 8.916077
iter  16 value 8.641265
iter  17 value 8.631112
iter   8 value 185.279252
iter  18 value 8.607702
iter  19 value 8.593659
iter  20 value 8.593261
iter  21 value 8.593255
iter  21 value 8.593255
final  value 8.593255 
converged


iter   9 value 178.046434
iter  10 value 141.065403
iter  11 value 97.268398
iter   5 value 118.942027
iter  12 value 78.542922
iter   6 value 113.408979
iter   6 value 113.408979
iter  13 value 65.447422
iter   7 value 96.972329
iter  14 value 54.025851
iter  15 value 52.139656
iter   8 value 74.766552
iter  16 value 50.096073
iter  17 value 47.624461
iter   9 value 39.821615
iter  18 value 45.142041
iter  10 value 33.460053
KEGG_PRIMARY_BILE_ACID_BIOSYNTHESIS 
iter  19 value 41.665238
initial  value 1465.119323 
iter  20 value 41.053602
iter  11 value 31.072820
iter  21 value 40.984429
iter  22 value 40.642724
iter   2 value 72.586625
iter  12 value 29.518130
iter  23 value 40.640150
iter   3 value 72.215113
iter  13 value 29.078953
iter  24 value 40.640009
iter  14 value 28.847374
iter  15 value 28.846913
iter  16 value 28.846864
iter  25 value 40.639967
iter  26 value 40.639938
iter  17 value 28.846857
iter  26 value 40.639938
iter   4 value 70.994401
iter  18 value 28.846851
iter   5 value 69.773688
iter  19 value 28.846845
iter  19 value 28.846845
iter   6 value 68.552976
iter  26 value 40.639938
final  value 40.639938 
converged


iter  19 value 28.846845
final  value 28.846845 
converged


iter   7 value 40.405055
iter   8 value 28.916127
KEGG_STEROID_HORMONE_BIOSYNTHESIS 
initial  value 1465.119504 
iter   9 value 25.512287
iter   2 value 104.158334
iter   3 value 103.987999
iter  10 value 25.419546
iter   4 value 102.069071
iter  11 value 25.250362
iter   5 value 100.150143
KEGG_OXIDATIVE_PHOSPHORYLATION 
iter   6 value 98.231216
initial  value 1469.578252 
iter   2 value 1324.211626
iter   3 value 1311.962710
iter   4 value 1013.454956
iter  12 value 21.959278
iter  13 value 19.303815
iter  14 value 16.851115
iter   7 value 32.108926
iter  15 value 10.941806
iter  16 value 9.804077
iter   8 value 31.664164
iter   9 value 31.663732
iter  10 value 31.663696
iter   5 value 786.464257
iter  11 value 30.706229
iter  17 value 9.050387
iter  12 value 28.514646
iter  13 value 23.544795
iter  18 value 8.215934
iter  14 value 20.020778
iter  19 value 8.193262
iter  15 value 9.932991
iter  16 value 9.805940
iter  20 value 8.167358
iter  17 value 8.940057
iter  21 value 8.160989
iter   6 value 189.752856
iter  18 value 8.603214
iter  22 value 8.156096
iter   7 value 123.787245
iter  19 value 8.593609
iter  20 value 8.550702
iter  23 value 8.154509
iter  23 value 8.154509
iter   8 value 98.272484
iter  23 value 8.154509
final  value 8.154509 
converged
iter   9 value 77.451314
iter  10 value 74.487057


iter  21 value 8.547993
iter  22 value 8.545826
iter  23 value 8.545650
iter  24 value 8.545650
iter  24 value 8.545650
iter  24 value 8.545650
final  value 8.545650 
converged
iter  11 value 67.472280
iter  12 value 64.588637


iter  13 value 63.740176
iter  14 value 63.672525
KEGG_PURINE_METABOLISM 
initial  value 1472.012587 
iter  15 value 63.492706
iter  16 value 63.471785
iter  17 value 63.467489
iter  18 value 63.467480
iter  18 value 63.467480
final  value 63.467480 
converged


KEGG_PYRIMIDINE_METABOLISM 
initial  value 1467.602196 
iter   2 value 318.347278
iter   2 value 614.410842
iter   3 value 297.519105
iter   3 value 608.082319
iter   4 value 540.555875
iter   4 value 294.323558
iter   5 value 291.859112
iter   6 value 288.553630
iter   7 value 250.879156
KEGG_ALANINE_ASPARTATE_AND_GLUTAMATE_METABOLISM 
initial  value 1467.600698 
iter   8 value 207.227949
iter   2 value 561.207425
iter   9 value 174.791948
iter   3 value 553.333338
iter   4 value 494.411304
iter  10 value 105.888175
iter  11 value 103.185738
iter  12 value 98.146263
iter  13 value 95.368313
iter  14 value 91.334951
iter   5 value 341.174913
iter  15 value 89.563158
iter   6 value 217.620666
iter   7 value 177.745730
iter   8 value 135.243975
iter   5 value 387.655003
iter   9 value 117.908187
iter  10 value 67.687661
iter  11 value 62.549180
iter  12 value 40.603736
iter   6 value 218.605247
iter  13 value 40.586286
iter  16 value 88.102564
iter   7 value 186.454316
iter  14 value 40.489626
iter   8 value 176.875489
iter  17 value 87.988555
iter  15 value 40.454842
iter  16 value 40.453892
iter  18 value 87.893085
iter  19 value 87.778854
iter  20 value 87.775551
iter  21 value 87.775484
iter  21 value 87.775484
final  value 87.775484 
converged


iter  17 value 40.453769
iter   9 value 171.479107
iter  18 value 40.453697
iter  10 value 146.725059
iter  18 value 40.453696
final  value 40.453696 
converged
iter  11 value 82.157199


iter  12 value 52.209647
iter  13 value 42.057542
iter  14 value 41.202433
iter  15 value 40.403427
iter  16 value 40.166942
iter  17 value 40.054516
KEGG_GLYCINE_SERINE_AND_THREONINE_METABOLISM 
iter  18 value 40.007754
initial  value 1465.617586 
iter  19 value 40.005820
iter   2 value 164.748986
iter  20 value 40.005056
KEGG_CYSTEINE_AND_METHIONINE_METABOLISM 
iter   3 value 163.580963
iter  21 value 40.004980
initial  value 1467.109639 
iter   4 value 158.033571
iter  22 value 40.004940
iter   5 value 152.486178
iter   2 value 707.054046
iter  22 value 40.004940
iter   3 value 703.691316
iter   4 value 619.249985
iter   6 value 123.421369
iter  22 value 40.004940
final  value 40.004940 
converged


iter   5 value 484.561701
iter   7 value 92.895468
iter   6 value 360.304377
iter   8 value 66.254119
KEGG_VALINE_LEUCINE_AND_ISOLEUCINE_DEGRADATION 
initial  value 1468.097174 
iter   7 value 252.442202
iter   2 value 769.316262
iter   3 value 762.020767
iter   4 value 658.638192
iter   9 value 64.731294
iter  10 value 56.147147
iter  11 value 54.824810
iter  12 value 39.590516
iter   8 value 202.316770
iter  13 value 33.428125
iter   9 value 117.999290
iter  14 value 26.195694
iter  10 value 72.076804
iter  15 value 18.868347
iter  16 value 17.815675
iter  11 value 47.158716
iter  17 value 17.141539
iter  12 value 39.625696
iter   5 value 530.372043
iter  18 value 17.038057
iter  13 value 39.581365
iter  19 value 16.469655
iter  14 value 36.621854
iter  20 value 15.903589
iter  21 value 15.865994
iter  15 value 35.333184
iter  22 value 15.405215
iter  23 value 15.310721
iter   6 value 298.088582
iter  16 value 35.267692
iter  24 value 15.280889
iter  17 value 35.228267
iter  25 value 15.266851
iter   7 value 257.489673
iter  18 value 35.226030
iter  26 value 15.262996
iter  19 value 35.226010
iter   8 value 211.207469
iter   9 value 199.794123
iter  27 value 15.262611
iter  28 value 15.262607
iter  28 value 15.262607
iter  20 value 35.225998
iter  28 value 15.262607
final  value 15.262607 
converged
iter  21 value 35.225993
iter  21 value 35.225993


iter  10 value 160.937968
iter  21 value 35.225993
final  value 35.225993 
converged


iter  11 value 90.954936
iter  12 value 70.198035
iter  13 value 70.161067
iter  14 value 62.069482
KEGG_VALINE_LEUCINE_AND_ISOLEUCINE_BIOSYNTHESIS 
iter  15 value 56.121952
initial  value 1465.119549 
iter  16 value 49.918939
iter  17 value 47.168594
iter   2 value 164.021903
KEGG_LYSINE_DEGRADATION 
iter   3 value 163.803261
initial  value 1468.098912 
iter  18 value 46.452119
iter   4 value 159.246051
iter  19 value 46.445262
iter   5 value 154.688841
iter   2 value 863.609028
iter   6 value 150.131632
iter   3 value 857.556753
iter   7 value 145.574422
iter   4 value 730.333107
iter  20 value 46.443395
iter  21 value 46.442503
iter  21 value 46.442503
iter  21 value 46.442503
iter   8 value 67.114532
final  value 46.442503 
converged
iter   5 value 389.103007
iter   9 value 35.451734


iter   6 value 326.801304
iter  10 value 21.188300
iter   7 value 165.313373
iter   8 value 135.857050
iter   9 value 122.464785
iter  11 value 17.327285
KEGG_ARGININE_AND_PROLINE_METABOLISM 
iter  10 value 102.607692
initial  value 1467.604420 
iter  11 value 49.873693
iter   2 value 733.477814
iter  12 value 49.213346
iter   3 value 728.988396
iter  13 value 47.894931
iter   4 value 637.212974
iter  14 value 47.166305
iter  15 value 46.881162
iter  16 value 46.830278
iter  12 value 12.828762
iter  13 value 10.636707
iter  14 value 8.994628
iter  17 value 46.809790
iter  15 value 8.663271
iter  18 value 46.809311
iter  16 value 8.646728
iter  17 value 8.629195
iter  19 value 46.809309
iter  19 value 46.809309
iter  18 value 8.625807
iter  19 value 46.809308
final  value 46.809308 
converged
iter  19 value 8.623978


iter  20 value 8.623867
iter  21 value 8.623865
iter  21 value 8.623865
final  value 8.623865 
converged
iter   5 value 185.969515
iter   6 value 161.625417


iter   7 value 133.597753
iter   8 value 84.803752
KEGG_HISTIDINE_METABOLISM 
initial  value 1465.119519 
iter   9 value 67.278486
iter   2 value 173.855566
iter  10 value 50.749440
iter   3 value 173.575120
iter  11 value 46.278429
iter   4 value 168.419703
iter  12 value 41.822196
iter  13 value 41.213679
iter   5 value 163.264286
iter   6 value 158.108869
iter  14 value 41.066355
iter   7 value 152.953452
KEGG_TYROSINE_METABOLISM 
iter  15 value 41.038930
initial  value 1464.619993 
iter  16 value 41.029100
iter  17 value 41.029052
iter  17 value 41.029052
iter   8 value 52.543383
iter   2 value -0.000000
iter   2 value -0.000000
iter   2 value -0.000000
final  value -0.000000 
converged
iter  17 value 41.029052
final  value 41.029052 
converged


iter   9 value 38.267775
iter  10 value 27.749173
KEGG_PHENYLALANINE_METABOLISM 
initial  value 1464.619993 
iter  11 value 10.281965
iter   2 value -0.000000
iter   2 value -0.000000
iter   2 value -0.000000
final  value -0.000000 
converged
iter  12 value 9.502550
KEGG_TRYPTOPHAN_METABOLISM 
initial  value 1465.119519 


iter  13 value 9.305275
iter  14 value 8.993441
iter  15 value 8.916077
iter   2 value 173.855566
iter  16 value 8.641265
iter  17 value 8.631112
iter   3 value 173.575120
iter   4 value 168.419703
iter   5 value 163.264286
iter  18 value 8.607702
iter   6 value 158.108869
iter  19 value 8.593659
iter   7 value 152.953452
iter  20 value 8.593261
iter  21 value 8.593255
KEGG_BETA_ALANINE_METABOLISM 
initial  value 1466.115877 
iter  21 value 8.593255
final  value 8.593255 
converged


iter   2 value 338.330995
iter   3 value 337.052242
iter   4 value 317.277920
iter   5 value 297.503597
iter   6 value 194.917051
KEGG_TAURINE_AND_HYPOTAURINE_METABOLISM 
initial  value 1465.119147 
iter   2 value 52.079981
iter   7 value 137.316868
iter   3 value 51.494047
iter   4 value 50.470813
iter   8 value 52.543383
iter   5 value 49.447579
iter   8 value 94.966732
iter   6 value 48.424345
iter   9 value 85.563565
iter  10 value 84.509831
iter  11 value 70.740610
iter   9 value 38.267775
iter  12 value 43.586949
iter  13 value 36.880754
iter   7 value 28.646923
iter  14 value 24.107750
iter  10 value 27.749173
iter  15 value 23.306714
iter  11 value 10.281965
iter  16 value 22.742016
iter  12 value 9.502550
iter  17 value 22.569382
iter   8 value 11.823108
iter  13 value 9.305275
iter  18 value 22.510190
iter  14 value 8.993441
iter  15 value 8.916077
iter  19 value 22.488970
iter  16 value 8.641265
iter   9 value 11.820001
iter  20 value 22.488575
iter  10 value 11.810836
iter  17 value 8.631112
iter  18 value 8.607702
iter  19 value 8.593659
iter  21 value 22.488093
iter  22 value 22.488086
iter  11 value 11.803174
iter  12 value 8.860968
iter  13 value 7.677106
iter  14 value 7.518944
iter  20 value 8.593261
iter  15 value 7.475532
iter  16 value 7.439362
iter  21 value 8.593255
iter  17 value 7.438893
iter  21 value 8.593255
final  value 8.593255 
converged
iter  22 value 22.488086
iter  18 value 7.438881
iter  19 value 7.438880
iter  20 value 7.438866


iter  21 value 7.438866
iter  21 value 7.438866
iter  21 value 7.438866
final  value 7.438866 
converged
iter  22 value 22.488086
final  value 22.488086 
converged


KEGG_SELENOAMINO_ACID_METABOLISM 
initial  value 1466.115612 
KEGG_GLUTATHIONE_METABOLISM 
KEGG_STARCH_AND_SUCROSE_METABOLISM 
initial  value 1465.617510 
initial  value 1465.119535 
iter   2 value 531.299957
iter   2 value 158.972448
iter   2 value 112.740249
iter   3 value 157.717353
iter   3 value 528.545894
iter   3 value 112.597557
iter   4 value 110.406152
iter   4 value 480.089747
iter   4 value 152.384557
iter   5 value 108.214747
iter   5 value 431.633600
iter   5 value 147.051761
iter   6 value 106.023342
iter   6 value 62.030358
iter   7 value 31.413818
iter   7 value 87.880933
iter   6 value 120.192155
iter   7 value 78.587715
iter   8 value 65.664385
iter   8 value 66.864274
iter   8 value 29.334446
iter   9 value 22.945931
iter   9 value 62.583480
iter   9 value 35.691530
iter  10 value 57.768433
iter  10 value 30.884167
iter  11 value 55.416351
iter  11 value 29.542409
iter  12 value 27.860802
iter  13 value 25.099595
iter  10 value 22.830159
iter  11 value 22.448399
iter  14 value 13.505774
iter  12 value 22.442414
iter  15 value 12.306526
iter  13 value 22.442282
iter  14 value 22.442277
iter  16 value 9.273663
iter  14 value 22.442277
final  value 22.442277 
converged
iter  12 value 53.983786
iter  17 value 8.842884
iter  13 value 50.569813


iter  18 value 8.699675
iter  14 value 27.535361
iter  15 value 24.676465
iter  16 value 23.474988
iter  17 value 18.467921
iter  18 value 17.466281
iter  19 value 15.935435
iter  20 value 15.717834
iter  21 value 15.305206
iter  22 value 15.196232
iter  23 value 15.179062
iter  24 value 15.174877
iter  19 value 8.621984
iter  25 value 15.174648
iter  26 value 15.174634
iter  20 value 8.602535
iter  27 value 15.174595
iter  21 value 8.597850
iter  28 value 15.174592
iter  22 value 8.595394
iter  28 value 15.174592
KEGG_N_GLYCAN_BIOSYNTHESIS 
iter  23 value 8.594377
initial  value 1467.109245 
iter  24 value 8.594372
iter  24 value 8.594372
iter   2 value 787.512505
iter  28 value 15.174592
final  value 15.174592 
converged
iter   3 value 782.822772
iter  24 value 8.594372
iter   4 value 677.462075
final  value 8.594372 
converged


iter   5 value 572.101377
KEGG_OTHER_GLYCAN_DEGRADATION 
initial  value 1465.119504 
KEGG_O_GLYCAN_BIOSYNTHESIS 
initial  value 1467.109035 
iter   2 value 598.370050
iter   3 value 595.169790
iter   6 value 390.511743
iter   4 value 533.959974
iter   2 value 104.158334
iter   3 value 103.987999
iter   4 value 102.069071
iter   5 value 100.150143
iter   6 value 98.231216
iter   7 value 74.239713
iter   8 value 45.335107
iter   9 value 41.107386
iter   7 value 32.108926
iter   8 value 31.664164
iter  10 value 37.979075
iter   9 value 31.663732
iter  11 value 35.590103
iter  10 value 31.663696
iter  12 value 35.288759
iter  11 value 30.706229
iter  12 value 28.514646
iter  13 value 35.148981
iter  14 value 35.138256
iter  13 value 23.544795
iter   5 value 180.143247
iter   6 value 151.341418
iter  15 value 35.137918
iter   7 value 128.657788
iter  16 value 35.137479
iter   8 value 104.864066
iter  17 value 35.137263
iter   9 value 91.630169
iter  17 value 35.137263
iter  10 value 78.362493
iter  14 value 20.020778
iter  11 value 56.150740
iter  15 value 9.932991
iter  12 value 44.727969
iter  16 value 9.805940
iter  17 value 8.940057
iter  18 value 8.603214
iter  19 value 8.593609
iter  20 value 8.550702
iter  13 value 43.246579
iter  21 value 8.547993
iter  22 value 8.545826
iter  23 value 8.545650
iter  14 value 42.673957
iter  15 value 38.072945
iter  24 value 8.545650
iter  24 value 8.545650
iter  17 value 35.137263
final  value 35.137263 
converged
iter  16 value 37.512587
iter  17 value 35.695557
iter  24 value 8.545650
final  value 8.545650 
converged


iter  18 value 35.350315


iter  19 value 35.267430
iter  20 value 35.089134
iter  21 value 35.063988
KEGG_GLYCOSAMINOGLYCAN_DEGRADATION 
iter  22 value 35.063310
initial  value 1466.613260 
iter  23 value 35.063293
KEGG_AMINO_SUGAR_AND_NUCLEOTIDE_SUGAR_METABOLISM 
iter  23 value 35.063293
final  value 35.063293 
converged
initial  value 1465.119520 
iter   2 value 606.871039
iter   3 value 604.254923


iter   2 value 108.322796
iter   4 value 541.970423
iter   3 value 108.167319
iter   5 value 479.685923
iter   4 value 106.120586
iter   5 value 104.073852
iter   6 value 102.027118
KEGG_GLYCOSAMINOGLYCAN_BIOSYNTHESIS_CHONDROITIN_SULFATE 
initial  value 1465.618334 
iter   2 value 287.846839
iter   3 value 287.287885
iter   4 value 273.350087
iter   7 value 72.075841
iter   5 value 259.412289
iter   6 value 350.315102
iter   8 value 42.559050
iter   9 value 38.496564
iter   7 value 268.531039
iter   8 value 175.673764
iter   6 value 75.937592
iter  10 value 30.078405
iter  11 value 28.031681
iter   7 value 57.157101
iter  12 value 20.236880
iter   8 value 45.043722
iter   9 value 93.721198
iter  10 value 34.193101
iter   9 value 32.877464
iter  10 value 22.529798
iter  11 value 30.573187
iter  11 value 16.077194
iter  12 value 29.650279
iter  12 value 16.036495
iter  13 value 12.564047
iter  13 value 15.945529
iter  13 value 29.099431
iter  14 value 29.070506
iter  14 value 15.932511
iter  14 value 10.281715
iter  15 value 29.050653
iter  15 value 15.929848
iter  16 value 29.045442
iter  16 value 15.924662
iter  17 value 15.923304
iter  15 value 9.506337
iter  17 value 29.043640
iter  18 value 15.923296
iter  16 value 8.641272
iter  18 value 29.043639
iter  18 value 15.923296
iter  18 value 29.043639
iter  17 value 8.639691
iter  18 value 8.581847
iter  19 value 8.572899
iter  18 value 15.923296
final  value 15.923296 
iter  18 value 29.043639
converged
final  value 29.043639 
converged
iter  20 value 8.571447


iter  21 value 8.571443
iter  22 value 8.571441
iter  22 value 8.571441
iter  22 value 8.571441
final  value 8.571441 
converged


KEGG_GLYCOSAMINOGLYCAN_BIOSYNTHESIS_KERATAN_SULFATE 
initial  value 1465.618056 


KEGG_GLYCOSAMINOGLYCAN_BIOSYNTHESIS_HEPARAN_SULFATE 
initial  value 1467.603044 
iter   2 value 650.944724
iter   3 value 645.418842
iter   4 value 571.186866
iter   2 value 210.351051
iter   3 value 209.686472
iter   4 value 201.881829
iter   5 value 194.077186
iter   5 value 301.154421
KEGG_GLYCEROLIPID_METABOLISM 
initial  value 1469.086399 
iter   6 value 205.758635
iter   6 value 136.547003
iter   2 value 1231.483931
iter   3 value 1221.200572
iter   4 value 963.595122
iter   7 value 181.875503
iter   8 value 165.393910
iter   9 value 157.156118
iter  10 value 91.393034
iter  11 value 81.297386
iter   5 value 179.592758
iter   7 value 115.054575
iter  12 value 72.252649
iter  13 value 55.977675
iter  14 value 45.066118
iter   8 value 100.693441
iter   6 value 156.083008
iter  15 value 42.384808
iter  16 value 41.479759
iter   7 value 130.472468
iter   9 value 76.421745
iter  17 value 40.770668
iter  10 value 68.817935
iter   8 value 73.638391
iter  18 value 40.693416
iter  11 value 62.595909
iter  12 value 59.656309
iter  19 value 40.691236
iter  13 value 51.303681
iter  14 value 40.282826
iter  15 value 34.964939
iter  16 value 31.599994
iter   9 value 67.203158
iter  20 value 40.687204
iter  10 value 61.818905
iter  21 value 40.686159
iter  11 value 58.641413
iter  22 value 40.686156
iter  22 value 40.686156
iter  12 value 58.228592
iter  17 value 27.317465
iter  22 value 40.686156
iter  13 value 58.107726
final  value 40.686156 
converged
iter  14 value 58.104769


iter  15 value 58.102600
iter  16 value 58.101535
iter  17 value 58.101521
iter  17 value 58.101521
iter  18 value 23.987017
iter  19 value 16.605878
iter  20 value 15.859930
iter  17 value 58.101521
final  value 58.101521 
converged
iter  21 value 15.725329
iter  22 value 15.719943


KEGG_INOSITOL_PHOSPHATE_METABOLISM 
iter  23 value 15.718615
initial  value 1468.099094 
iter  24 value 15.718596
iter  24 value 15.718596
final  value 15.718596 
converged
iter   2 value 878.233977
iter   3 value 872.248202


iter   4 value 740.936332
KEGG_GLYCOSYLPHOSPHATIDYLINOSITOL_GPI_ANCHOR_BIOSYNTHESIS 
initial  value 1465.618104 
KEGG_GLYCEROPHOSPHOLIPID_METABOLISM 
initial  value 1472.023905 
iter   2 value 216.774726
iter   3 value 216.154811
iter   2 value 463.909448
iter   4 value 207.951810
iter   5 value 325.493554
iter   3 value 452.758669
iter   4 value 342.407135
iter   5 value 335.955820
iter   6 value 273.769113
iter   7 value 231.911200
iter   5 value 199.748809
iter   8 value 160.808682
iter   9 value 90.388860
iter  10 value 57.584149
iter  11 value 52.400313
iter   6 value 322.460875
iter  12 value 50.511289
iter  13 value 47.587961
iter   7 value 287.941627
iter  14 value 47.362660
iter   8 value 254.807305
iter  15 value 46.909010
iter   9 value 211.648871
iter   6 value 136.195925
iter  10 value 124.251760
iter  11 value 111.900007
iter  16 value 46.847859
iter  17 value 46.844842
iter  18 value 46.844827
iter  12 value 107.793028
iter  18 value 46.844827
final  value 46.844827 
converged
iter  13 value 93.333227
iter  14 value 89.733565


iter  15 value 89.298475
iter  16 value 88.964281
iter  17 value 88.945270
iter  18 value 88.944130
iter   7 value 81.541562
KEGG_ETHER_LIPID_METABOLISM 
initial  value 1467.093801 
iter   8 value 69.558594
iter   9 value 59.947847
iter   2 value 1236.028587
iter   3 value 1204.999096
iter   4 value 924.460917
iter   5 value 643.922738
iter  19 value 88.943737
iter  20 value 88.942743
iter  20 value 88.942743
iter  20 value 88.942743
final  value 88.942743 
converged
iter  10 value 58.185878
iter  11 value 52.950360


iter  12 value 38.132018
iter  13 value 31.729902
iter  14 value 26.395415
iter  15 value 23.140539
iter  16 value 18.834415
iter   6 value 230.969262
iter  17 value 16.803639
iter  18 value 15.918388
iter  19 value 15.803179
iter  20 value 15.761674
iter   7 value 86.384326
iter  21 value 15.757703
iter  22 value 15.757482
KEGG_ARACHIDONIC_ACID_METABOLISM 
iter   8 value 79.536534
initial  value 1464.619993 
iter  23 value 15.757480
iter   9 value 69.913174
iter  23 value 15.757480
iter   2 value -0.000000
iter   2 value -0.000000
iter   2 value -0.000000
final  value -0.000000 
converged
iter  10 value 69.622206
iter  23 value 15.757480
final  value 15.757480 
converged
iter  11 value 41.067400


iter  12 value 37.480679
iter  13 value 34.364273
iter  14 value 33.074495
KEGG_LINOLEIC_ACID_METABOLISM 
initial  value 1464.619993 
iter  15 value 32.766831
iter  16 value 32.609830
iter   2 value -0.000000
iter  17 value 32.522745
iter   2 value -0.000000
iter   2 value -0.000000
final  value -0.000000 
converged
iter  18 value 32.521011
iter  19 value 32.521005
iter  19 value 32.521005
final  value 32.521005 
converged
KEGG_ALPHA_LINOLENIC_ACID_METABOLISM 


initial  value 1465.119504 


iter   2 value 104.158334
iter   3 value 103.987999
iter   4 value 102.069071
iter   5 value 100.150143
iter   6 value 98.231216
KEGG_GLYCOSPHINGOLIPID_BIOSYNTHESIS_LACTO_AND_NEOLACTO_SERIES 
KEGG_SPHINGOLIPID_METABOLISM 
initial  value 1468.592427 
initial  value 1467.105869 
iter   7 value 32.108926
iter   8 value 31.664164
iter   2 value 441.396423
iter   2 value 984.210149
iter   9 value 31.663732
iter   3 value 435.136240
iter   3 value 976.296839
iter  10 value 31.663696
iter   4 value 397.334794
iter   4 value 810.803163
iter   5 value 196.372152
iter  11 value 30.706229
iter  12 value 28.514646
iter  13 value 23.544795
iter  14 value 20.020778
iter  15 value 9.932991
iter  16 value 9.805940
iter   6 value 169.797654
iter  17 value 8.940057
iter  18 value 8.603214
iter   5 value 192.597962
iter   7 value 159.140438
iter  19 value 8.593609
iter   6 value 176.022933
iter  20 value 8.550702
iter   8 value 153.534321
iter  21 value 8.547993
iter   7 value 99.546976
iter  22 value 8.545826
iter   9 value 149.110934
iter  10 value 139.140571
iter  23 value 8.545650
iter  11 value 90.862420
iter   8 value 86.100934
iter  24 value 8.545650
iter  12 value 42.821316
iter  24 value 8.545650
iter   9 value 66.197927
iter  13 value 37.910881
iter  24 value 8.545650
final  value 8.545650 
converged
iter  10 value 61.298974
iter  14 value 36.103063
iter  11 value 55.033624
iter  15 value 34.946556
iter  12 value 53.808302
iter  16 value 34.757847
iter  17 value 34.242887


iter  13 value 52.420834
iter  14 value 52.420712
iter  15 value 52.420479
iter  16 value 52.420473
iter  18 value 34.084311
iter  16 value 52.420473
KEGG_GLYCOSPHINGOLIPID_BIOSYNTHESIS_GLOBO_SERIES 
iter  19 value 34.007197
iter  20 value 33.983399
iter  16 value 52.420473
final  value 52.420473 
converged
iter  21 value 33.965541
iter  22 value 33.964732


iter  23 value 33.964692
initial  value 1465.617513 
iter  23 value 33.964692
final  value 33.964692 
converged


iter   2 value 159.172161
iter   3 value 157.920164
iter   4 value 152.580216
iter   5 value 147.240268
iter   6 value 120.308571
KEGG_GLYCOSPHINGOLIPID_BIOSYNTHESIS_GANGLIO_SERIES 
KEGG_PYRUVATE_METABOLISM 
initial  value 1466.114617 
initial  value 1467.108614 
iter   2 value 839.074578
iter   2 value 249.080244
iter   3 value 832.993257
iter   3 value 246.498481
iter   4 value 712.555899
iter   5 value 592.118540
iter   4 value 233.895287
iter   5 value 221.292094
iter   7 value 79.126551
iter   8 value 65.360326
iter   9 value 55.802178
iter  10 value 55.300434
iter   6 value 293.579270
iter  11 value 53.562830
iter  12 value 50.489075
iter  13 value 47.592309
iter   6 value 88.163762
iter  14 value 31.548044
iter   7 value 66.052731
iter  15 value 30.154644
iter   7 value 86.291446
iter  16 value 28.857052
iter   8 value 82.751946
iter  17 value 17.252914
iter   9 value 72.722036
iter  18 value 16.163243
iter  10 value 70.575430
iter  11 value 67.166634
iter  12 value 22.695655
iter  13 value 21.886019
iter   8 value 52.602667
iter  19 value 15.833992
iter   9 value 42.141347
iter  20 value 15.324505
iter  21 value 15.275709
iter  22 value 15.189028
iter  10 value 41.824770
iter  23 value 15.185241
iter  11 value 37.436576
iter  24 value 15.177889
iter  25 value 15.177825
iter  12 value 35.605867
iter  26 value 15.177790
iter  14 value 21.798501
iter  13 value 35.430467
iter  27 value 15.177787
iter  27 value 15.177787
iter  14 value 35.039304
iter  27 value 15.177787
final  value 15.177787 
converged
iter  15 value 21.728372
iter  16 value 21.706324
iter  15 value 35.033259


iter  17 value 21.706206
iter  18 value 21.706205
iter  18 value 21.706205
iter  16 value 35.010528
iter  17 value 35.004549
iter  18 value 21.706205
final  value 21.706205 
converged


KEGG_GLYOXYLATE_AND_DICARBOXYLATE_METABOLISM 
initial  value 1465.119504 
iter   2 value 104.158334
iter   3 value 103.987999
iter  18 value 35.004526
iter   4 value 102.069071
iter  18 value 35.004525
iter  18 value 35.004525
final  value 35.004525 
converged
KEGG_PROPANOATE_METABOLISM 
initial  value 1467.604996 


iter   2 value 802.893528
iter   3 value 798.440437
iter   5 value 100.150143
iter   4 value 689.331975
iter   6 value 98.231216
iter   7 value 32.108926
iter   8 value 31.664164
iter   9 value 31.663732
iter  10 value 31.663696
KEGG_BUTANOATE_METABOLISM 
iter  11 value 30.706229
initial  value 1467.108408 
iter  12 value 28.514646
iter  13 value 23.544795
iter   5 value 377.008915
iter   2 value 553.587095
iter   3 value 549.910161
iter   4 value 496.598075
iter   6 value 114.962214
iter   7 value 104.561475
iter  14 value 20.020778
iter   5 value 408.993562
iter  15 value 9.932991
iter  16 value 9.805940
iter  17 value 8.940057
iter  18 value 8.603214
iter  19 value 8.593609
iter   8 value 86.582339
iter  20 value 8.550702
iter   9 value 74.567684
iter  21 value 8.547993
iter  10 value 59.881659
iter  22 value 8.545826
iter  23 value 8.545650
iter  24 value 8.545650
iter  24 value 8.545650
iter  11 value 51.839848
iter  24 value 8.545650
final  value 8.545650 
converged
iter  12 value 42.869695


iter  13 value 41.946263
iter   6 value 296.575246
iter  14 value 41.671341
iter  15 value 41.332404
iter  16 value 41.173661
iter   7 value 155.243962
iter  17 value 41.157921
iter  18 value 41.157522
iter   8 value 149.005432
iter   9 value 142.798273
KEGG_ONE_CARBON_POOL_BY_FOLATE 
iter  10 value 115.568695
initial  value 1465.617586 
iter  19 value 41.157505
iter  19 value 41.157504
iter  11 value 90.855132
iter  19 value 41.157504
final  value 41.157504 
converged
iter  12 value 68.975990


iter  13 value 63.618249
iter  14 value 56.378111
iter  15 value 36.747357
iter   2 value 164.748986
iter  16 value 35.914003
iter   3 value 163.580963
iter  17 value 35.212450
iter   4 value 158.033571
iter   5 value 152.486178
iter  18 value 34.955251
iter  19 value 34.887153
iter  20 value 34.878083
iter  21 value 34.876323
iter  22 value 34.876121
iter   6 value 123.421369
iter  22 value 34.876121
KEGG_RIBOFLAVIN_METABOLISM 
initial  value 1466.116191 
iter   2 value 385.697860
iter   7 value 92.895468
iter  22 value 34.876121
final  value 34.876121 
converged
iter   3 value 384.601361
iter   4 value 359.458759


iter   5 value 334.316158
iter   8 value 66.254119
iter   9 value 64.731294
iter  10 value 56.147147
iter  11 value 54.824810
iter  12 value 39.590516
iter  13 value 33.428125
KEGG_NICOTINATE_AND_NICOTINAMIDE_METABOLISM 
initial  value 1465.119549 
iter   2 value 164.021903
iter   3 value 163.803261
iter   4 value 159.246051
iter   6 value 135.300116
iter   5 value 154.688841
iter   6 value 150.131632
iter   7 value 145.574422
iter  14 value 26.195694
iter   7 value 80.176167
iter  15 value 18.868347
iter   8 value 77.298177
iter   9 value 41.764370
iter  16 value 17.815675
iter  10 value 32.779562
iter  17 value 17.141539
iter  11 value 28.270945
iter  12 value 24.856607
iter   8 value 67.114532
iter  18 value 17.038057
iter  13 value 23.083043
iter  19 value 16.469655
iter  14 value 22.733420
iter  20 value 15.903589
iter  21 value 15.865994
iter  15 value 22.696403
iter  22 value 15.405215
iter  16 value 22.651141
iter  23 value 15.310721
iter  17 value 22.638190
iter  24 value 15.280889
iter  18 value 22.637918
iter  25 value 15.266851
iter  26 value 15.262996
iter  27 value 15.262611
iter  28 value 15.262607
iter  28 value 15.262607
iter   9 value 35.451734
iter  19 value 22.637916
iter  19 value 22.637916
final  value 22.637916 
converged
iter  10 value 21.188300


iter  28 value 15.262607
final  value 15.262607 
converged


iter  11 value 17.327285
iter  12 value 12.828762
iter  13 value 10.636707
iter  14 value 8.994628
iter  15 value 8.663271
iter  16 value 8.646728
iter  17 value 8.629195
iter  18 value 8.625807
KEGG_FOLATE_BIOSYNTHESIS 
iter  19 value 8.623978
initial  value 1464.619993 
KEGG_PANTOTHENATE_AND_COA_BIOSYNTHESIS 
iter  20 value 8.623867
initial  value 1466.115542 
iter  21 value 8.623865
iter  21 value 8.623865
iter   2 value -0.000000
final  value 8.623865 
iter   2 value -0.000000
converged
iter   2 value -0.000000
final  value -0.000000 
converged


iter   2 value 307.577513
iter   3 value 305.991240
iter   4 value 289.121770
iter   5 value 272.252299


KEGG_RETINOL_METABOLISM 
initial  value 1464.619993 
iter   6 value 208.257706
iter   2 value -0.000000
iter   2 value -0.000000
iter   2 value -0.000000
final  value -0.000000 
converged


iter   7 value 101.058006
KEGG_PORPHYRIN_AND_CHLOROPHYLL_METABOLISM 
initial  value 1465.119535 
iter   2 value 112.740249
iter   3 value 112.597557
iter   4 value 110.406152
iter   5 value 108.214747
iter   8 value 91.668108
iter   6 value 106.023342
iter   9 value 79.713588
iter  10 value 73.638496
iter  11 value 66.398792
KEGG_TERPENOID_BACKBONE_BIOSYNTHESIS 
initial  value 1464.619993 
iter  12 value 45.680914
iter   2 value -0.000000
iter   2 value -0.000000
iter   2 value -0.000000
final  value -0.000000 
converged
iter   7 value 87.880933
iter  13 value 33.521316
iter  14 value 24.396333
iter  15 value 23.158099
iter  16 value 22.336874
iter  17 value 22.323050
iter  18 value 22.308721
iter  19 value 22.307914
iter  20 value 22.307906
iter  21 value 22.307898
iter   8 value 65.664385
iter  22 value 22.307895
iter  22 value 22.307895


iter   9 value 35.691530
iter  10 value 30.884167
iter  11 value 29.542409
iter  12 value 27.860802
iter  13 value 25.099595
iter  14 value 13.505774
KEGG_LIMONENE_AND_PINENE_DEGRADATION 
initial  value 1465.618165 
iter  15 value 12.306526
iter  22 value 22.307895
final  value 22.307895 
converged
iter   2 value 337.585746
iter  16 value 9.273663
iter   3 value 336.596182
iter  17 value 8.842884
iter  18 value 8.699675
iter   4 value 317.194163


iter  19 value 8.621984
iter   5 value 297.792144
iter  20 value 8.602535
iter  21 value 8.597850
iter  22 value 8.595394
iter  23 value 8.594377
iter  24 value 8.594372
iter  24 value 8.594372
iter   6 value 226.684950
KEGG_NITROGEN_METABOLISM 
initial  value 1466.116137 
iter   2 value 374.030535
iter   3 value 372.921967
iter   4 value 349.202421
iter   5 value 325.482875
iter   7 value 168.615906
iter  24 value 8.594372
final  value 8.594372 
converged


iter   8 value 134.544742
iter   6 value 148.357421
iter   7 value 105.876378
iter   9 value 87.436489
iter  10 value 68.034546
KEGG_SULFUR_METABOLISM 
initial  value 1464.619993 
iter  11 value 34.157031
iter   2 value -0.000000
iter   2 value -0.000000
iter   2 value -0.000000
final  value -0.000000 
converged


iter  12 value 19.345480
iter   8 value 87.895087
iter   9 value 73.142324
iter  10 value 60.214913
KEGG_AMINOACYL_TRNA_BIOSYNTHESIS 
initial  value 1466.116235 
iter  13 value 17.753281
iter  11 value 32.381781
iter   2 value 398.749620
iter  14 value 16.960798
iter  12 value 27.673519
iter   3 value 397.641182
iter  15 value 16.956801
iter   4 value 370.828558
iter  13 value 23.791985
iter   5 value 344.015934
iter  14 value 23.273751
iter  16 value 16.169760
iter  17 value 15.977836
iter  15 value 22.906441
iter  16 value 22.643853
iter  18 value 15.837031
iter  17 value 22.619523
iter  19 value 15.832775
iter  18 value 22.613681
iter  19 value 22.613435
iter  20 value 15.832735
iter  19 value 22.613435
final  value 22.613435 
converged
iter  21 value 15.832601
iter  22 value 15.832598
iter  22 value 15.832598


iter   6 value 63.406253
iter  22 value 15.832598
final  value 15.832598 
iter   7 value 59.844882
converged
iter   8 value 47.081470
iter   9 value 46.340890
iter  10 value 34.694217


iter  11 value 30.400320
iter  12 value 24.402050
iter  13 value 23.042593
iter  14 value 22.801765
iter  15 value 22.669372
KEGG_METABOLISM_OF_XENOBIOTICS_BY_CYTOCHROME_P450 
initial  value 1465.119173 
iter  16 value 22.661978
iter  17 value 22.656791
iter  18 value 22.656737
iter  18 value 22.656737
iter  18 value 22.656737
final  value 22.656737 
converged


KEGG_DRUG_METABOLISM_CYTOCHROME_P450 
iter   2 value 54.886722
initial  value 1465.616663 
iter   3 value 54.334031
iter   4 value 53.295670
iter   2 value 106.903009
iter   5 value 52.257308
iter   3 value 104.626846
iter   6 value 51.218947
iter   4 value 100.505542
iter   5 value 96.384237
KEGG_DRUG_METABOLISM_OTHER_ENZYMES 
iter   7 value 30.852432
initial  value 1465.119535 
iter   8 value 17.494755
iter   2 value 112.740249
iter   3 value 112.597557
iter   9 value 16.075674
iter   4 value 110.406152
iter   6 value 56.279185
iter  10 value 15.006971
iter   5 value 108.214747
iter   6 value 106.023342
iter   7 value 44.333612
iter   8 value 37.990825
iter  11 value 14.420800
iter   9 value 34.098721
iter  12 value 14.234709
iter  13 value 14.154193
iter  10 value 24.924684
iter   7 value 87.880933
iter  14 value 14.109611
iter  11 value 24.747760
iter  15 value 14.085366
iter  16 value 14.068179
iter  12 value 24.467939
iter  17 value 11.933557
iter  13 value 24.350415
iter  18 value 9.172966
iter  19 value 7.735161
iter  14 value 24.246326
iter  15 value 24.199057
iter  20 value 7.683319
iter  16 value 23.989621
iter  21 value 7.609060
iter  22 value 7.605894
iter  23 value 7.604746
iter  24 value 7.596149
iter  25 value 7.595837
iter  26 value 7.595834
iter  27 value 7.595832
iter  28 value 7.595827
iter   8 value 65.664385
iter  29 value 7.595825
iter  17 value 21.790817
iter  30 value 7.595824
iter  30 value 7.595824
final  value 7.595824 
converged
iter  18 value 16.647237


iter  19 value 16.236217
iter   9 value 35.691530
iter  20 value 14.239708
iter  10 value 30.884167
iter  21 value 13.931289
iter  11 value 29.542409
iter  22 value 13.705449
iter  23 value 13.668330
iter  12 value 27.860802
iter  24 value 13.658404
iter  13 value 25.099595
iter  14 value 13.505774
iter  25 value 13.658177
iter  26 value 13.657302
iter  15 value 12.306526
iter  27 value 13.656958
iter  16 value 9.273663
iter  28 value 13.656337
iter  17 value 8.842884
iter  29 value 13.656183
iter  18 value 8.699675
iter  19 value 8.621984
iter  30 value 13.656170
iter  31 value 13.656163
iter  20 value 8.602535
iter  32 value 13.656162
iter  21 value 8.597850
iter  33 value 13.656160
iter  22 value 8.595394
iter  33 value 13.656160
iter  33 value 13.656160
final  value 13.656160 
converged


KEGG_BIOSYNTHESIS_OF_UNSATURATED_FATTY_ACIDS 
initial  value 1468.096771 
iter  23 value 8.594377
iter  24 value 8.594372
iter  24 value 8.594372
iter   2 value 1211.946328
iter   3 value 1198.215363
iter   4 value 944.938920
iter  24 value 8.594372
final  value 8.594372 
converged
KEGG_ABC_TRANSPORTERS 
initial  value 1466.613333 


iter   2 value 538.071909
iter   3 value 536.081959
iter   5 value 512.174804
iter   4 value 487.219706
iter   6 value 237.213092
iter   5 value 374.472270
iter   7 value 156.676446
KEGG_RIBOSOME 
initial  value 1464.619993 
iter   2 value -0.000000
iter   2 value -0.000000
iter   2 value -0.000000
final  value -0.000000 
converged
iter   8 value 120.977409
iter   6 value 93.299174


iter   9 value 70.632807
iter   7 value 74.239016
iter  10 value 67.762869
iter  11 value 66.371449
iter   8 value 58.383384
iter  12 value 48.422998
iter   9 value 49.305925
iter  13 value 47.789826
iter  14 value 46.714867
iter  15 value 46.676382
iter  16 value 46.548039
iter  17 value 46.519968
KEGG_RNA_DEGRADATION 
initial  value 1468.593364 
iter  10 value 42.614083
iter  11 value 30.275263
iter   2 value 1074.895046
iter   3 value 1066.951188
iter   4 value 870.892496
iter  12 value 29.803990
iter  13 value 29.485243
iter  18 value 46.514604
iter  14 value 29.410259
iter  19 value 46.514600
iter  15 value 29.191218
iter  20 value 46.514575
iter  16 value 29.080721
iter  21 value 46.514564
iter  17 value 29.064057
iter  21 value 46.514564
iter  18 value 29.063976
iter  18 value 29.063976
final  value 29.063976 
converged
iter   5 value 563.208873
iter  21 value 46.514564
final  value 46.514564 
converged


iter   6 value 362.872188
iter   7 value 130.725217
iter   8 value 79.662253
iter   9 value 66.545618
KEGG_RNA_POLYMERASE 
initial  value 1465.616884 
KEGG_BASAL_TRANSCRIPTION_FACTORS 
initial  value 1466.115847 
iter   2 value 118.920173
iter   3 value 116.917390
iter   2 value 335.082017
iter   4 value 112.631921
iter   3 value 333.777809
iter  10 value 61.302056
iter   5 value 108.346452
iter   4 value 314.331951
iter   5 value 294.886093
iter  11 value 57.349395
iter  12 value 53.219434
iter  13 value 52.943008
iter  14 value 52.666950
iter  15 value 52.593643
iter  16 value 52.576635
iter  17 value 52.576598
iter  18 value 52.576597
iter  18 value 52.576597
final  value 52.576597 
converged


iter   6 value 64.982744
iter   6 value 195.679298
iter   7 value 36.758736
iter   8 value 35.325803
KEGG_DNA_REPLICATION 
iter   7 value 123.159987
initial  value 1465.119323 
iter   9 value 34.267849
iter   2 value 72.586625
iter   8 value 97.864551
iter  10 value 34.002456
iter   3 value 72.215113
iter  11 value 33.754626
iter   9 value 86.182468
iter  12 value 33.042474
iter  10 value 78.440785
iter  13 value 29.186427
iter  11 value 34.778143
iter  14 value 26.649308
iter  15 value 24.221828
iter   4 value 70.994401
iter   5 value 69.773688
iter   6 value 68.552976
iter  12 value 25.914186
iter  13 value 23.831271
iter  14 value 23.051027
iter   7 value 40.405055
iter  15 value 22.765932
iter  16 value 24.203305
iter  16 value 22.489008
iter  17 value 23.825974
iter  17 value 22.475006
iter   8 value 28.916127
iter  18 value 22.472537
iter  18 value 23.395463
iter  19 value 22.472491
iter  19 value 18.983085
iter  19 value 22.472491
final  value 22.472491 
converged
iter   9 value 25.512287
iter  20 value 17.828694
iter  21 value 17.660578
iter  22 value 17.266832


iter  23 value 15.915184
iter  24 value 15.379323
iter  25 value 15.168631
iter  26 value 14.986247
iter  10 value 25.419546
iter  27 value 14.792126
iter  11 value 25.250362
iter  12 value 21.959278
iter  28 value 14.457254
iter  29 value 14.260490
iter  13 value 19.303815
iter  30 value 14.246578
KEGG_SPLICEOSOME 
iter  31 value 14.223948
iter  14 value 16.851115
initial  value 1469.577243 
iter  32 value 14.204810
iter  33 value 14.198512
iter  15 value 10.941806
iter  34 value 14.198379
iter  16 value 9.804077
iter   2 value 311.060616
iter   3 value 305.995260
iter  35 value 14.198372
iter  17 value 9.050387
iter  36 value 14.198368
iter  36 value 14.198368
iter  18 value 8.215934
iter   4 value 253.663284
iter  36 value 14.198368
final  value 14.198368 
converged
iter  19 value 8.193262
iter  20 value 8.167358
iter  21 value 8.160989
iter  22 value 8.156096
iter  23 value 8.154509
iter  23 value 8.154509
iter  23 value 8.154509
final  value 8.154509 
converged


iter   5 value 218.601471


iter   6 value 218.373595
iter   7 value 216.725148
iter   8 value 124.118182
iter   9 value 106.578303
iter  10 value 83.816461
iter  11 value 70.088943
KEGG_PROTEASOME 
initial  value 1465.119090 
KEGG_PROTEIN_EXPORT 
iter  12 value 63.395950
initial  value 1468.099668 
iter  13 value 63.370735
iter   2 value 46.397121
iter  14 value 63.360723
iter   2 value 1007.292122
iter   3 value 45.740102
iter  15 value 63.357281
iter   3 value 1000.418842
iter   4 value 44.735943
iter  16 value 63.357193
iter   4 value 828.469234
iter   5 value 43.731783
iter   6 value 42.727624
iter  16 value 63.357192
final  value 63.357192 
converged
iter   5 value 543.520985
iter   7 value 23.680697


iter   6 value 94.695253
iter   7 value 67.686431
iter   8 value 60.407293
iter   9 value 48.913854
iter   8 value 18.326912
iter  10 value 48.240167
KEGG_PPAR_SIGNALING_PATHWAY 
initial  value 1468.586404 
iter  11 value 46.996581
iter   2 value 765.075261
iter  12 value 46.965220
iter   3 value 751.845243
iter  13 value 46.952465
iter   9 value 13.857346
iter   4 value 643.523455
iter  14 value 46.952410
iter  10 value 8.539765
iter  11 value 7.685499
iter  15 value 46.952399
iter  16 value 46.952391
iter  12 value 6.644868
iter  13 value 6.637945
iter   5 value 294.496965
iter  14 value 6.634957
iter  15 value 6.634940
iter   6 value 266.957180
iter  15 value 6.634940
final  value 6.634940 
converged


iter   7 value 200.469921
iter  16 value 46.952391
iter  16 value 46.952391
final  value 46.952391 
converged


iter   8 value 92.007720
iter   9 value 81.667357
KEGG_BASE_EXCISION_REPAIR 
iter  10 value 67.216266
initial  value 1465.618104 
iter  11 value 60.533551
iter  12 value 53.911748
iter  13 value 52.161237
KEGG_NUCLEOTIDE_EXCISION_REPAIR 
iter  14 value 51.216297
initial  value 1466.116244 
iter  15 value 51.203388
iter  16 value 51.200329
iter   2 value 442.365649
iter  17 value 51.200241
iter   3 value 441.022278
iter  18 value 51.200232
iter   4 value 408.029837
iter   2 value 216.774726
iter  18 value 51.200232
final  value 51.200232 
converged
iter   3 value 216.154811
iter   5 value 375.037396


iter   4 value 207.951810
iter   5 value 199.748809
iter   6 value 289.365707
iter   6 value 136.195925
iter   7 value 81.541562
iter   7 value 165.032568
KEGG_MISMATCH_REPAIR 
initial  value 1464.619993 
iter   2 value -0.000000
iter   2 value -0.000000
iter   2 value -0.000000
final  value -0.000000 
converged


iter   8 value 115.158532
iter   8 value 69.558594
iter   9 value 59.947847
iter   9 value 38.115970
iter  10 value 58.185878
iter  10 value 33.488974
iter  11 value 52.950360
iter  11 value 29.775069
iter  12 value 27.146152
iter  12 value 38.132018
iter  13 value 23.553616
iter  13 value 31.729902
iter  14 value 23.233388
KEGG_HOMOLOGOUS_RECOMBINATION 
initial  value 1464.619993 
iter  15 value 23.172761
iter  14 value 26.395415
iter   2 value -0.000000
iter   2 value -0.000000
iter   2 value -0.000000
final  value -0.000000 
converged
iter  15 value 23.140539


iter  16 value 18.834415
iter  17 value 16.803639
iter  18 value 15.918388
iter  16 value 22.695995
iter  19 value 15.803179
iter  17 value 22.663351
iter  18 value 22.661140
iter  20 value 15.761674
iter  19 value 22.661059
iter  21 value 15.757703
iter  19 value 22.661059
final  value 22.661059 
converged
KEGG_NON_HOMOLOGOUS_END_JOINING 
initial  value 1464.619993 
iter  22 value 15.757482


iter   2 value -0.000000
iter   2 value -0.000000
iter   2 value -0.000000
final  value -0.000000 
converged
iter  23 value 15.757480


iter  23 value 15.757480
KEGG_MAPK_SIGNALING_PATHWAY 
initial  value 1492.198128 
iter  23 value 15.757480
final  value 15.757480 
converged
iter   2 value 426.770684
iter   3 value 350.253876
iter   4 value 324.271342
iter   5 value 292.621202
KEGG_ERBB_SIGNALING_PATHWAY 


initial  value 1476.859990 
iter   2 value 721.195930
iter   3 value 701.930058
iter   4 value 505.757014
iter   5 value 444.987332
iter   6 value 410.798140
iter   7 value 320.143242
iter   6 value 287.962706
KEGG_CALCIUM_SIGNALING_PATHWAY 
initial  value 1479.229251 
iter   7 value 284.573547
iter   2 value 937.883458
iter   8 value 267.394193
iter   3 value 884.354348
iter   9 value 266.289729
iter  10 value 265.173843
iter   4 value 707.748420
iter  11 value 265.146425
iter  12 value 265.146369
iter   5 value 675.899997
iter  13 value 265.146157
iter  14 value 265.146127
iter  14 value 265.146127
iter   8 value 299.183222
iter   6 value 661.308556
iter   9 value 265.381856
iter  14 value 265.146127
final  value 265.146127 
converged
iter  10 value 170.651563


iter  11 value 140.496190
iter  12 value 137.542725
iter   7 value 638.198048
iter  13 value 136.928896
iter   8 value 510.333952
iter  14 value 135.891058
iter  15 value 135.732710
iter   9 value 238.175723
iter  16 value 135.719811
iter  10 value 175.690526
iter  17 value 135.719651
iter  11 value 174.874771
KEGG_CYTOKINE_CYTOKINE_RECEPTOR_INTERACTION 
iter  12 value 169.311440
initial  value 1473.970379 
iter  13 value 157.397071
iter   2 value 519.633691
iter  14 value 156.910429
iter   3 value 510.369016
iter  15 value 156.754353
iter  16 value 156.746280
iter   4 value 436.365216
iter  17 value 156.746244
iter  17 value 135.719651
iter  18 value 156.746170
iter  17 value 135.719651
final  value 135.719651 
converged
iter  19 value 156.746150
iter  19 value 156.746150


iter   5 value 404.603346
iter   6 value 317.789450
iter   7 value 181.357200
iter   8 value 122.038648
iter   9 value 112.482370
iter  10 value 110.330226
iter  11 value 109.348882
iter  19 value 156.746150
final  value 156.746150 
converged
iter  12 value 109.085504


iter  13 value 108.582082
iter  14 value 108.429874
iter  15 value 108.423523
iter  16 value 108.423489
iter  16 value 108.423489
final  value 108.423489 
converged


KEGG_CHEMOKINE_SIGNALING_PATHWAY 
initial  value 1480.649584 
KEGG_PHOSPHATIDYLINOSITOL_SIGNALING_SYSTEM 
initial  value 1472.026793 
iter   2 value 1022.323515
iter   2 value 414.437258
iter   3 value 961.303042
iter   3 value 408.618320
iter   4 value 744.509871
iter   4 value 304.329270
iter   5 value 279.547179
iter   6 value 138.357012
KEGG_NEUROACTIVE_LIGAND_RECEPTOR_INTERACTION 
initial  value 1478.244635 
iter   7 value 90.054579
iter   8 value 89.871730
iter   2 value 957.944512
iter   9 value 89.328237
iter   3 value 860.795066
iter   5 value 720.569683
iter   6 value 712.114557
iter   7 value 703.863756
iter   8 value 455.301173
iter   9 value 274.222271
iter  10 value 89.163417
iter  10 value 188.195830
iter  11 value 89.161753
iter   4 value 794.397942
iter  11 value 174.260156
iter  12 value 89.161728
iter  12 value 171.760250
iter  13 value 89.161696
iter   5 value 632.797176
iter  14 value 89.161689
iter  14 value 89.161689
iter   6 value 632.734567
iter   7 value 602.639710
iter   8 value 199.569447
iter  14 value 89.161689
final  value 89.161689 
converged
iter   9 value 164.047093


iter  10 value 158.516636
iter  11 value 149.606481
iter  12 value 149.025413
iter  13 value 170.734831
iter  14 value 169.451747
iter  13 value 146.989537
iter  15 value 169.335164
iter  14 value 146.948510
iter  16 value 169.329809
iter  15 value 146.942988
iter  16 value 146.942965
iter  17 value 169.329792
iter  16 value 146.942965
final  value 146.942965 
converged
iter  17 value 169.329790
KEGG_CELL_CYCLE 
initial  value 1474.447595 


iter  18 value 169.329787
iter   2 value 487.672189
iter  19 value 169.329784
iter  19 value 169.329782
iter   3 value 471.283952
iter  19 value 169.329782
final  value 169.329782 
converged


iter   4 value 461.552828
iter   5 value 455.828596
iter   6 value 437.715773
iter   7 value 330.965502
iter   8 value 191.463493
iter   9 value 152.141247
iter  10 value 131.209178
iter  11 value 112.802076
KEGG_OOCYTE_MEIOSIS 
KEGG_P53_SIGNALING_PATHWAY 
iter  12 value 112.713489
initial  value 1478.770100 
initial  value 1470.560240 
iter  13 value 112.683118
iter  14 value 112.659575
iter   2 value 834.337200
iter   2 value 345.035630
iter  15 value 112.658296
iter   3 value 340.845431
iter  16 value 112.658292
iter   3 value 808.458406
iter   4 value 542.780697
iter   5 value 510.198834
iter   6 value 505.452090
iter   7 value 502.894156
iter  16 value 112.658292
final  value 112.658292 
converged
iter   8 value 299.768401
iter   4 value 248.451739


iter   9 value 242.888774
iter   5 value 227.222524
iter  10 value 163.075321
iter  11 value 153.740676
iter   6 value 189.461487
iter  12 value 153.391587
iter   7 value 170.788644
iter   8 value 148.454807
iter   9 value 118.509105
iter  10 value 97.683496
iter  11 value 79.500929
KEGG_UBIQUITIN_MEDIATED_PROTEOLYSIS 
initial  value 1477.319733 
iter  12 value 75.384180
iter   2 value 601.772649
iter  13 value 74.067300
iter   3 value 565.701701
iter  14 value 74.014983
iter   4 value 563.112086
iter  15 value 74.007190
iter  13 value 153.183527
iter   5 value 544.385644
iter  16 value 74.005611
iter   6 value 508.576653
iter  14 value 153.101659
iter  15 value 153.101470
iter   7 value 453.996046
iter  15 value 153.101469
iter  17 value 74.005434
iter   8 value 364.403065
iter  18 value 74.005258
iter  15 value 153.101469
final  value 153.101469 
converged


iter  19 value 74.005211
iter  19 value 74.005210
iter   9 value 282.971105
iter  19 value 74.005210
final  value 74.005210 
converged
KEGG_SNARE_INTERACTIONS_IN_VESICULAR_TRANSPORT 
iter  10 value 221.284254


initial  value 1466.610325 
iter   2 value 797.272822
iter  11 value 143.792522
iter   3 value 789.008145
iter   4 value 677.513947
iter   5 value 566.019748
iter  12 value 140.803872
iter  13 value 139.568685
iter  14 value 139.175481
iter  15 value 139.105958
iter  16 value 139.103937
KEGG_REGULATION_OF_AUTOPHAGY 
iter  17 value 139.103928
initial  value 1466.613286 
iter  17 value 139.103928
iter   2 value 524.400457
iter  17 value 139.103927
final  value 139.103927 
converged
iter   3 value 522.445741
iter   4 value 475.976195
iter   6 value 356.364280
iter   5 value 340.368865


iter   7 value 184.898097
iter   8 value 125.989481
iter   9 value 90.478703
KEGG_LYSOSOME 
iter   6 value 232.406653
initial  value 1474.436693 
iter   2 value 445.193128
iter   3 value 417.322330
iter   7 value 179.702571
iter   4 value 414.363590
iter   8 value 80.932844
iter   5 value 412.809697
iter   9 value 72.153878
iter  10 value 68.179936
iter  10 value 37.752962
iter   6 value 398.338880
iter   7 value 362.411631
iter  11 value 34.730099
iter  12 value 32.651504
iter   8 value 283.287823
iter  11 value 50.557661
iter  13 value 32.597954
iter   9 value 244.804940
iter  10 value 224.109745
iter  14 value 30.098424
iter  12 value 49.935002
iter  13 value 37.341591
iter  15 value 29.429643
iter  14 value 34.106103
iter  16 value 29.140505
iter  17 value 29.058574
iter  15 value 28.384937
iter  18 value 29.049038
iter  16 value 28.353812
iter  17 value 28.341696
iter  18 value 28.336378
iter  19 value 28.336256
iter  20 value 28.336255
iter  21 value 28.336254
iter  21 value 28.336254
iter  11 value 158.875173
iter  12 value 134.629444
iter  13 value 120.672720
iter  19 value 29.048758
iter  14 value 111.899676
iter  20 value 29.048718
iter  20 value 29.048718
iter  15 value 111.867558
iter  16 value 111.858000
iter  17 value 111.857907
iter  20 value 29.048718
final  value 29.048718 
converged
iter  18 value 111.857883
iter  19 value 111.857855


iter  20 value 111.857853
iter  20 value 111.857853
iter  21 value 28.336254
final  value 28.336254 
converged


iter  20 value 111.857853
final  value 111.857853 
converged


KEGG_ENDOCYTOSIS 
initial  value 1479.714138 
iter   2 value 782.195131
iter   3 value 751.782522
iter   4 value 730.701311
KEGG_PEROXISOME 
initial  value 1469.578435 
iter   5 value 716.489668
iter   6 value 588.486767
KEGG_MTOR_SIGNALING_PATHWAY 
iter   2 value 1349.809924
initial  value 1472.026208 
iter   7 value 559.133147
iter   3 value 1337.338982
iter   4 value 1027.359658
iter   8 value 467.815110
iter   2 value 397.991207
iter   3 value 391.911486
iter   5 value 745.716083
iter   4 value 370.150908
iter   5 value 346.619019
iter   6 value 298.652092
iter   7 value 177.272606
iter   9 value 372.010511
iter   8 value 136.469657
iter  10 value 319.419391
iter   9 value 102.048381
iter  11 value 242.647750
iter   6 value 554.911517
iter  10 value 93.382300
iter  12 value 223.233047
iter   7 value 199.122332
iter  11 value 89.479744
iter  13 value 193.219769
iter   8 value 88.296937
iter  14 value 171.111234
iter   9 value 76.253328
iter  12 value 89.294163
iter  15 value 169.537093
iter  16 value 162.049801
iter  13 value 89.164805
iter  10 value 75.665977
iter  14 value 89.116117
iter  11 value 67.270921
iter  15 value 89.112584
iter  17 value 161.875617
iter  12 value 64.580047
iter  16 value 89.112563
iter  13 value 64.175627
iter  18 value 161.368609
iter  16 value 89.112563
final  value 89.112563 
converged
iter  19 value 161.318912
iter  14 value 64.015723
iter  20 value 161.318307
iter  20 value 161.318306


iter  15 value 63.787661
iter  16 value 63.554732
iter  17 value 63.494791
iter  20 value 161.318306
final  value 161.318306 
converged
iter  18 value 63.490870


KEGG_APOPTOSIS 
iter  19 value 63.490850
initial  value 1475.419005 
iter  20 value 63.490836
iter  21 value 63.490825
iter   2 value 630.621394
iter   3 value 616.368786
iter  22 value 63.490822
iter  22 value 63.490822
KEGG_CARDIAC_MUSCLE_CONTRACTION 
iter  22 value 63.490822
final  value 63.490822 
converged
initial  value 1471.040699 


iter   2 value 444.303104
iter   3 value 425.365525
iter   4 value 380.934970
iter   4 value 390.288259
iter   5 value 360.813140
iter   5 value 355.914897
KEGG_VASCULAR_SMOOTH_MUSCLE_CONTRACTION 
iter   6 value 347.615526
initial  value 1473.969275 
iter   6 value 320.894093
iter   2 value 557.986646
iter   7 value 339.362836
iter   3 value 545.793782
iter   8 value 260.865376
iter   7 value 286.519198
iter   4 value 474.401299
iter   9 value 213.914165
iter  10 value 135.729998
iter  11 value 128.390930
iter   8 value 256.587112
iter  12 value 125.767437
iter  13 value 123.412421
iter  14 value 122.364543
iter  15 value 122.282534
iter  16 value 122.280657
iter   9 value 247.686762
iter  17 value 122.280652
iter   5 value 361.602134
iter  10 value 92.403332
iter  17 value 122.280652
iter  17 value 122.280652
final  value 122.280652 
converged
iter  11 value 81.153576
iter   6 value 359.499082
iter  12 value 80.486710
iter   7 value 351.586867
iter  13 value 78.490525
iter  14 value 78.393986
iter   8 value 293.757419
iter  15 value 78.377848
iter  16 value 78.376879


iter   9 value 141.669872
iter  10 value 116.512895
iter  17 value 78.376865
iter  11 value 110.576261
iter  18 value 78.376854
iter  18 value 78.376853
iter  12 value 109.655868
iter  13 value 108.901840
iter  14 value 108.358936
iter  15 value 108.356832
iter  16 value 108.355456
KEGG_WNT_SIGNALING_PATHWAY 
initial  value 1483.490138 
iter  16 value 108.355456
final  value 108.355456 
converged
iter  18 value 78.376853
final  value 78.376853 
converged
iter   2 value 1070.804851


iter   3 value 1031.584024
iter   4 value 273.932556
iter   5 value 210.219708


iter   6 value 200.452860
iter   7 value 194.478253
iter   8 value 194.376746
KEGG_DORSO_VENTRAL_AXIS_FORMATION 
initial  value 1468.589432 
iter   9 value 194.345166
iter  10 value 194.337592
iter  11 value 194.337558
iter  11 value 194.337558
final  value 194.337558 
converged


KEGG_NOTCH_SIGNALING_PATHWAY 
initial  value 1469.086450 
iter   2 value 1263.359514
iter   2 value 1391.584001
iter   3 value 1252.606450
iter   3 value 1373.221073
iter   4 value 981.476469
iter   4 value 1038.419585
iter   5 value 774.528454
iter   5 value 817.861388
KEGG_HEDGEHOG_SIGNALING_PATHWAY 
initial  value 1471.501975 
iter   2 value 551.250448
iter   6 value 616.366429
iter   6 value 517.424115
iter   3 value 492.749033
iter   4 value 339.339746
iter   7 value 139.205295
iter   7 value 116.977473
iter   8 value 99.533210
iter   8 value 80.326006
iter   5 value 317.202623
iter   9 value 79.395890
iter   9 value 74.355006
iter  10 value 61.931798
iter   6 value 313.222986
iter  11 value 61.611231
iter  10 value 62.109621
iter  12 value 54.284662
iter  13 value 52.797039
iter   7 value 309.285224
iter  11 value 60.037477
iter   8 value 121.029311
iter  14 value 52.777148
iter  12 value 58.851033
iter  15 value 52.364038
iter   9 value 106.826484
iter  13 value 58.203095
iter  10 value 83.976810
iter  11 value 82.328920
iter  14 value 58.137828
iter  12 value 81.779444
iter  13 value 81.632348
iter  16 value 52.352184
iter  14 value 81.612658
iter  17 value 52.066138
iter  18 value 52.060507
iter  19 value 52.060458
iter  15 value 58.109078
iter  20 value 52.060394
iter  16 value 58.108543
iter  21 value 52.060370
iter  16 value 58.108543
iter  21 value 52.060370
iter  15 value 81.612430
iter  15 value 81.612429
iter  16 value 58.108543
final  value 58.108543 
converged
iter  21 value 52.060370
final  value 52.060370 
converged
iter  15 value 81.612429
final  value 81.612429 
converged


KEGG_TGF_BETA_SIGNALING_PATHWAY 
initial  value 1474.937365 
iter   2 value 581.325451
KEGG_AXON_GUIDANCE 
iter   3 value 569.878827
initial  value 1483.489539 
KEGG_VEGF_SIGNALING_PATHWAY 
iter   2 value 1049.631662
iter   3 value 1011.273314
initial  value 1474.931578 
iter   4 value 844.216870
iter   5 value 695.751316
iter   2 value 646.736574
iter   3 value 624.909547
iter   6 value 670.403581
iter   4 value 477.891462
iter   4 value 561.914248
iter   7 value 545.843288
iter   5 value 332.699668
iter   8 value 508.855322
iter   6 value 228.707180
iter   9 value 395.516214
iter   5 value 515.411905
iter   7 value 193.898586
iter  10 value 344.702954
iter   8 value 160.039271
iter   9 value 146.508057
iter  10 value 122.321359
iter  11 value 121.617125
iter  12 value 118.194479
iter  13 value 117.945091
iter  11 value 253.317647
iter  14 value 117.761435
iter  15 value 117.733650
iter  12 value 235.479097
iter  16 value 117.733028
iter   6 value 500.130542
iter  16 value 117.733027
final  value 117.733027 
converged
iter  13 value 210.421756
iter   7 value 475.046762
iter   8 value 212.754790
iter  14 value 196.059058
iter  15 value 194.771571
iter   9 value 174.036937
iter  16 value 194.344759
iter  10 value 133.598695
iter  11 value 118.568642
iter  12 value 117.496353
iter  17 value 194.326381
iter  13 value 117.470964


iter  14 value 117.425469
iter  15 value 117.418602
iter  18 value 194.322748
iter  19 value 194.318456
iter  19 value 194.318454
iter  16 value 117.418569
iter  16 value 117.418569
final  value 117.418569 
converged
iter  19 value 194.318454
final  value 194.318454 
converged
KEGG_FOCAL_ADHESION 
initial  value 1486.736009 


iter   2 value 1325.039747
iter   3 value 1254.592299
iter   4 value 1152.192427
iter   5 value 924.740557
iter   6 value 855.272769
iter   7 value 826.082220
KEGG_CELL_ADHESION_MOLECULES_CAMS 
initial  value 1472.504821 
KEGG_ECM_RECEPTOR_INTERACTION 
iter   2 value 365.958783
iter   8 value 499.473014
iter   3 value 350.108155
iter   9 value 390.305637
iter   4 value 344.839489
iter  10 value 286.285026
iter   5 value 341.205463
initial  value 1471.047931 
iter   6 value 335.785513
iter  11 value 231.938694
iter   7 value 281.403094
iter   2 value 325.066466
iter  12 value 222.624411
iter   3 value 318.930750
iter  13 value 222.432623
iter   4 value 309.215228
iter  14 value 221.414249
iter   5 value 305.837317
iter  15 value 221.349597
iter   6 value 296.811634
iter  16 value 221.347481
iter   7 value 248.533269
iter  16 value 221.347480
final  value 221.347480 
converged
iter   8 value 124.671881
iter   8 value 189.448558
iter   9 value 117.558698


iter   9 value 106.128985
iter  10 value 105.034251
iter  10 value 99.291898
iter  11 value 98.488090
iter  11 value 91.308843
iter  12 value 94.511599
iter  12 value 87.718127
iter  13 value 93.603933
iter  13 value 80.703210
iter  14 value 93.353987
iter  14 value 79.863600
iter  15 value 93.289302
iter  15 value 78.966463
iter  16 value 93.276314
iter  16 value 78.934796
iter  17 value 93.276270
iter  17 value 78.934426
iter  18 value 93.276210
iter  19 value 93.276176
iter  19 value 93.276176
KEGG_ADHERENS_JUNCTION 
initial  value 1475.403791 
iter  18 value 78.933538
iter  19 value 78.932854
iter  20 value 78.932754
iter  20 value 78.932754
iter  19 value 93.276176
final  value 93.276176 
converged
iter  20 value 78.932754
final  value 78.932754 
converged
iter   2 value 506.332199


iter   3 value 478.668101
iter   4 value 474.602913
iter   5 value 470.173198
iter   6 value 458.218176
iter   7 value 359.018165
iter   8 value 145.879618
iter   9 value 133.962005
iter  10 value 121.347143
KEGG_GAP_JUNCTION 
initial  value 1477.330399 
iter  11 value 121.324342
KEGG_TIGHT_JUNCTION 
initial  value 1476.861160 
iter   2 value 800.733506
iter   3 value 766.260713
iter  12 value 121.320404
iter   2 value 696.204905
iter   4 value 656.611351
iter   3 value 679.722649
iter   5 value 622.592704
iter   4 value 310.373944
iter  13 value 121.319885
iter   5 value 241.802654
iter  14 value 121.319132
iter  15 value 121.319087
iter  15 value 121.319087
iter  15 value 121.319087
final  value 121.319087 
converged
iter   6 value 566.769363
iter   6 value 213.243177


iter   7 value 147.411574
iter   7 value 546.431455
iter   8 value 140.695395
iter   8 value 441.358612
iter   9 value 137.706765
iter   9 value 299.502860
iter  10 value 136.314355
iter  11 value 135.797390
iter  10 value 200.218271
iter  12 value 135.778383
iter  11 value 181.372777
iter  13 value 135.777813
iter  12 value 172.620606
iter  14 value 135.775373
iter  14 value 135.775373
iter  13 value 145.811352
KEGG_COMPLEMENT_AND_COAGULATION_CASCADES 
iter  14 value 142.043474
initial  value 1466.113481 
iter  15 value 139.997621
iter  16 value 139.784204
iter   2 value 197.046450
iter   3 value 193.127606
iter   4 value 182.935081
iter  17 value 139.759569
iter  18 value 139.758844
iter  14 value 135.775373
final  value 135.775373 
converged


iter  19 value 139.757934
iter  20 value 139.757395
iter  20 value 139.757395
iter  20 value 139.757395
final  value 139.757395 
converged
iter   5 value 150.228737


KEGG_ANTIGEN_PROCESSING_AND_PRESENTATION 
initial  value 1467.107148 
iter   2 value 914.945916
iter   3 value 906.046577
iter   4 value 761.044746
iter   6 value 116.910156
iter   5 value 616.042916
KEGG_RENIN_ANGIOTENSIN_SYSTEM 
initial  value 1465.119539 
iter   2 value 114.000554
iter   3 value 113.860948
iter   4 value 111.626550
iter   7 value 93.727931
iter   5 value 109.392152
iter   6 value 107.157754
iter   6 value 496.074440
iter   8 value 84.383192
iter   9 value 74.232241
iter  10 value 67.143650
iter  11 value 64.770304
iter  12 value 62.721958
iter  13 value 62.015660
iter  14 value 60.847640
iter   7 value 88.296492
iter  15 value 59.944821
iter  16 value 32.128147
iter   8 value 68.653946
iter  17 value 27.389399
iter  18 value 24.986176
iter  19 value 22.053934
iter  20 value 21.813918
iter  21 value 20.905065
iter   9 value 42.957841
iter  22 value 20.787146
iter  23 value 20.684758
iter  24 value 20.680531
iter  25 value 20.677599
iter  26 value 20.677078
iter  27 value 20.677058
iter  27 value 20.677057
iter  27 value 20.677057
final  value 20.677057 
converged
iter  10 value 31.962097
iter  11 value 30.485664
iter  12 value 28.754561
iter  13 value 25.844996
iter  14 value 15.142470


iter  15 value 13.969501
iter  16 value 12.492287
iter  17 value 11.209551
iter  18 value 10.301174
iter  19 value 9.046356
iter  20 value 8.784733
iter  21 value 8.713000
iter  22 value 8.620092
KEGG_TOLL_LIKE_RECEPTOR_SIGNALING_PATHWAY 
initial  value 1472.513686 
iter  23 value 8.600693
iter  24 value 8.600150
iter  25 value 8.600136
iter   2 value 460.711865
iter  25 value 8.600136
final  value 8.600136 
converged
iter   3 value 453.126201


iter   4 value 332.132852
iter   5 value 297.429045
iter   6 value 271.009159
iter   7 value 235.305550
iter   8 value 222.920573
KEGG_NOD_LIKE_RECEPTOR_SIGNALING_PATHWAY 
iter   9 value 137.922365
initial  value 1468.099322 
iter  10 value 115.173644
iter   2 value 900.135922
iter  11 value 100.939113
iter   3 value 894.186201
iter   4 value 756.555447
iter  12 value 98.074994
iter  13 value 94.050305
iter  14 value 94.049848
iter  15 value 94.049658
iter   5 value 265.067923
iter  16 value 94.049645
iter  16 value 94.049645
final  value 94.049645 
converged
iter   6 value 191.940487
iter   7 value 169.082892
iter   8 value 129.430792
iter   9 value 76.229226
iter  10 value 62.451400
iter  11 value 54.977740
iter  12 value 48.908258
iter  13 value 48.448355
iter  14 value 47.475414
iter  15 value 47.427265
iter  16 value 46.912826
iter  17 value 46.890175
iter  18 value 46.888425
iter  19 value 46.888423
iter  20 value 46.888422
iter  20 value 46.888421
iter  20 value 46.888421
final  value 46.888421 
converged


KEGG_RIG_I_LIKE_RECEPTOR_SIGNALING_PATHWAY 
initial  value 1470.559456 
iter   2 value 361.045527
iter   3 value 355.420501
iter   4 value 261.959063
iter   5 value 247.577820
iter   6 value 245.872896
iter   7 value 242.523395
iter   8 value 134.510348
iter   9 value 82.356625
iter  10 value 77.019700
iter  11 value 74.298929
iter  12 value 74.052032
iter  13 value 73.961505
iter  14 value 73.929974
iter  15 value 73.929931
iter  15 value 73.929931
iter  15 value 73.929931
final  value 73.929931 
converged


KEGG_CYTOSOLIC_DNA_SENSING_PATHWAY 
initial  value 1467.102136 
iter   2 value 333.687470
iter   3 value 323.084255
iter   4 value 294.446764
iter   5 value 230.909254
iter   6 value 106.538311
iter   7 value 106.286573
iter   8 value 95.722477
iter   9 value 94.982868
iter  10 value 90.315507
iter  11 value 52.673824
iter  12 value 47.809317
iter  13 value 41.346665
iter  14 value 38.747779
iter  15 value 36.966843
iter  16 value 33.632727
iter  17 value 32.759769
iter  18 value 32.449673
iter  19 value 32.289546
iter  20 value 32.055286
iter  21 value 32.052652
iter  22 value 32.052591
iter  22 value 32.052591
iter  22 value 32.052591
final  value 32.052591 
converged


KEGG_JAK_STAT_SIGNALING_PATHWAY 
initial  value 1473.962671 
iter   7 value 388.398140
iter   2 value 602.365064
iter   3 value 579.762908
iter   8 value 218.977434
iter   4 value 524.692332
iter   5 value 472.702003
iter   9 value 159.708281
iter  10 value 63.456710
iter  11 value 53.326444
iter   6 value 449.325179
iter  12 value 45.192116
iter   7 value 386.118642
iter  13 value 41.691886
iter  14 value 39.357816
iter  15 value 36.444149
iter  16 value 34.849174
iter  17 value 34.773005
iter  18 value 34.717543
iter  19 value 34.716243
iter  20 value 34.716218
iter  21 value 34.716198
iter  21 value 34.716198
iter  21 value 34.716198
final  value 34.716198 
converged


KEGG_HEMATOPOIETIC_CELL_LINEAGE 
initial  value 1466.115769 
iter   2 value 327.366029
iter   3 value 325.994708
iter   4 value 307.308483
iter   5 value 288.622257
iter   6 value 197.014897
iter   7 value 99.114231
iter   8 value 90.620531
iter   9 value 71.958762
iter  10 value 64.712622
iter  11 value 41.275704
iter  12 value 30.233770
iter  13 value 22.466345
iter  14 value 22.441008
iter  15 value 22.436989
iter  16 value 22.432384
iter  17 value 22.432354
iter  18 value 22.432354
iter  18 value 22.432354
iter  18 value 22.432354
final  value 22.432354 
converged


KEGG_NATURAL_KILLER_CELL_MEDIATED_CYTOTOXICITY 
initial  value 1476.375095 


iter   2 value 731.407915
iter   3 value 704.846571
iter   4 value 617.971025
iter   5 value 538.641559
KEGG_T_CELL_RECEPTOR_SIGNALING_PATHWAY 
initial  value 1475.898714 
iter   6 value 510.729629
iter   2 value 677.237673
iter   7 value 502.973563
iter   3 value 658.717465
iter   8 value 368.086396
iter   4 value 560.811031
iter   9 value 270.549028
iter  10 value 150.275200
iter  11 value 133.890544
iter   5 value 515.502840
iter  12 value 132.037134
iter  13 value 131.660655
iter  14 value 131.069878
iter   6 value 444.857591
iter  15 value 131.028268
iter   7 value 434.435632
iter   8 value 351.101569
iter   9 value 286.427715
iter  10 value 175.879700
iter  16 value 131.025549
iter  11 value 138.864004
iter  17 value 131.025541
iter  17 value 131.025540
iter  17 value 131.025540
final  value 131.025540 
converged
iter  12 value 136.018624


iter  13 value 130.705877
iter  14 value 128.302038
KEGG_B_CELL_RECEPTOR_SIGNALING_PATHWAY 
initial  value 1473.481854 
iter  15 value 126.822837
iter  16 value 126.734946
iter   2 value 553.844977
iter   3 value 538.202239
iter  17 value 126.731529
iter  18 value 126.730766
iter   4 value 495.434633
iter  19 value 126.729596
iter  19 value 126.729595
iter   5 value 395.556187
iter   6 value 389.276960
iter  19 value 126.729595
final  value 126.729595 
converged


iter   7 value 381.834836
iter   8 value 157.565456
iter   9 value 124.504008
iter  10 value 115.366303
iter  11 value 109.451730
KEGG_FC_EPSILON_RI_SIGNALING_PATHWAY 
iter  12 value 107.765401
initial  value 1472.997976 
iter  13 value 105.222758
iter  14 value 104.348096
iter   2 value 514.241313
iter  15 value 103.599703
iter   3 value 502.174420
iter  16 value 103.462018
iter   4 value 463.515992
iter  17 value 103.451550
iter   5 value 400.863236
iter  18 value 103.450539
iter  19 value 103.450202
iter  20 value 103.450200
iter  20 value 103.450200
iter  20 value 103.450200
final  value 103.450200 
converged


iter   6 value 359.827419
iter   7 value 335.006778
iter   8 value 140.010520
iter   9 value 124.811247
iter  10 value 109.289048
iter  11 value 102.631985
iter  12 value 100.414499
iter  13 value 99.129371
iter  14 value 99.069957
KEGG_FC_GAMMA_R_MEDIATED_PHAGOCYTOSIS 
initial  value 1474.937104 
iter  15 value 98.764296
iter  16 value 98.758014
iter   2 value 597.268357
iter   3 value 584.803922
iter  17 value 98.757856
iter   4 value 494.399719
iter  18 value 98.757577
iter  19 value 98.757561
iter  19 value 98.757561
iter   5 value 441.259032
iter  19 value 98.757561
final  value 98.757561 
converged
iter   6 value 374.291384
iter   7 value 312.551345


iter   8 value 283.047719
iter   9 value 238.162496
iter  10 value 156.636029
iter  11 value 141.029788
iter  12 value 138.838728
iter  13 value 118.037097
iter  14 value 117.982302
iter  15 value 117.742555
KEGG_LEUKOCYTE_TRANSENDOTHELIAL_MIGRATION 
iter  16 value 117.721544
initial  value 1472.492955 
iter  17 value 117.718376
iter  18 value 117.718196
iter   2 value 567.120471
iter  19 value 117.718066
iter   3 value 528.678813
iter  19 value 117.718066
iter   4 value 440.018642
iter  19 value 117.718066
final  value 117.718066 
converged
iter   5 value 377.414517


iter   6 value 364.984924
iter   7 value 364.721327
iter   8 value 209.406556
iter   9 value 159.007164
iter  10 value 108.327256
KEGG_INTESTINAL_IMMUNE_NETWORK_FOR_IGA_PRODUCTION 
initial  value 1465.618243 
iter  11 value 99.666136
iter  12 value 98.260932
iter  13 value 92.839669
iter  14 value 92.707874
iter   2 value 240.653673
iter  15 value 92.700813
iter   3 value 240.142906
iter   4 value 230.284814
iter   5 value 220.426721
iter   6 value 128.640927
iter  16 value 92.699470
iter  16 value 92.699470
final  value 92.699470 
converged
iter   7 value 56.087634


iter   8 value 53.423125
iter   9 value 38.281292
iter  10 value 33.804940
iter  11 value 19.760851
KEGG_CIRCADIAN_RHYTHM_MAMMAL 
iter  12 value 17.864421
initial  value 1467.105240 
iter  13 value 16.849307
iter   2 value 984.482385
iter   3 value 972.192985
iter  14 value 16.035277
iter   4 value 802.181671
iter  15 value 15.915932
iter  16 value 15.863212
iter  17 value 15.862263
iter  18 value 15.862199
iter  18 value 15.862199
iter  18 value 15.862199
final  value 15.862199 
converged
iter   5 value 235.440979


iter   6 value 171.452164
KEGG_LONG_TERM_POTENTIATION 
initial  value 1478.285613 
iter   7 value 78.030284
iter   2 value 854.982551
iter   8 value 70.114524
iter   3 value 817.356048
iter   9 value 63.859271
iter  10 value 60.434276
iter  11 value 41.009870
iter  12 value 37.302111
iter  13 value 35.416266
iter  14 value 35.027372
iter  15 value 34.507267
iter  16 value 34.393409
iter  17 value 34.365846
iter   8 value 353.606743
iter   4 value 687.984618
iter   9 value 200.919628
iter  10 value 177.114927
iter   5 value 645.029788
iter  11 value 137.558074
iter  18 value 34.365523
iter  12 value 136.096111
iter  18 value 34.365523
final  value 34.365523 
converged
iter  13 value 109.049779
iter  14 value 108.185806
iter   6 value 627.209820


iter  15 value 108.144643
iter  16 value 107.970267
iter   7 value 514.392843
iter  17 value 107.970056
iter   8 value 411.332122
iter  18 value 107.969843
iter  19 value 107.969763
iter  19 value 107.969763
iter   9 value 303.047544
iter  10 value 163.847845
iter  11 value 154.035735
KEGG_NEUROTROPHIN_SIGNALING_PATHWAY 
initial  value 1481.542948 
iter  19 value 107.969763
final  value 107.969763 
converged
iter  12 value 152.999583


iter   2 value 1175.727414
iter   3 value 1038.150076
iter   4 value 929.884372
iter   5 value 800.122477
iter   6 value 778.748468
iter  13 value 151.732223
iter   7 value 759.442152
iter  14 value 148.935436
iter   8 value 594.151160
iter  15 value 148.613113
iter  16 value 148.481520
iter   9 value 235.428343
iter  17 value 148.478279
KEGG_LONG_TERM_DEPRESSION 
iter  18 value 148.478208
initial  value 1475.406461 
iter  19 value 148.477747
iter  20 value 148.477744
iter  20 value 148.477744
iter  20 value 148.477744
final  value 148.477744 
converged


iter  10 value 194.188615
iter  11 value 193.703647
iter   2 value 705.602456
iter   3 value 671.527403
iter  12 value 177.477614
iter  13 value 176.340496
iter   4 value 582.077940
iter  14 value 176.148727
iter  15 value 176.080401
iter  16 value 176.073914
iter   5 value 543.330255
KEGG_OLFACTORY_TRANSDUCTION 
iter  17 value 176.073903
initial  value 1467.109592 
iter  18 value 176.073859
iter   2 value 673.636752
iter  19 value 176.073838
iter   3 value 670.523180
iter  19 value 176.073838
iter   4 value 593.838883
iter   6 value 528.280201
iter  19 value 176.073838
final  value 176.073838 
converged
iter   7 value 440.937364


iter   8 value 402.455381
iter   9 value 381.643908
iter  10 value 215.896244
iter  11 value 194.525829
iter  12 value 123.198735
iter  13 value 121.674081
iter  14 value 121.663686
KEGG_TASTE_TRANSDUCTION 
iter   5 value 192.390783
iter   5 value 192.390783
initial  value 1466.613365 
iter   6 value 182.809939
iter   7 value 135.411847
iter  15 value 121.650298
iter  16 value 121.648812
iter  16 value 121.648811
final  value 121.648811 
converged


iter   8 value 119.164096
iter   2 value 569.203292
iter   3 value 567.022817
iter   4 value 512.372721
iter   5 value 457.722626
KEGG_REGULATION_OF_ACTIN_CYTOSKELETON 
initial  value 1482.081479 
iter   9 value 110.969136
iter   2 value 1024.194704
iter   3 value 985.905011
iter  10 value 107.317344
iter   6 value 57.831936
iter  11 value 98.074286
iter  12 value 49.691801
iter   4 value 876.955454
iter   7 value 48.041507
iter   8 value 36.051320
iter   5 value 774.501890
iter  13 value 37.038966
iter   9 value 34.207177
iter  14 value 35.431665
iter  10 value 32.277961
iter  15 value 35.273543
iter   6 value 722.877324
iter  11 value 29.906391
iter  16 value 35.241563
iter  12 value 29.161099
iter   7 value 536.959086
iter  17 value 35.223692
iter  18 value 35.214406
iter  19 value 35.214331
iter  20 value 35.214330
iter   8 value 400.615221
iter  20 value 35.214330
final  value 35.214330 
converged
iter  13 value 29.111724
iter  14 value 29.076974
iter  15 value 29.075783
iter  16 value 29.074818
iter  17 value 29.073815
iter  17 value 29.073815


iter   9 value 354.460983
iter  17 value 29.073815
final  value 29.073815 
converged
iter  10 value 248.509650


iter  11 value 218.216480
iter  12 value 215.569419
iter  13 value 189.769157
iter  14 value 184.641835
iter  15 value 182.882949
iter  16 value 182.274360
KEGG_INSULIN_SIGNALING_PATHWAY 
initial  value 1481.603427 
iter  17 value 182.265243
iter   2 value 883.968406
iter  18 value 182.235479
iter   3 value 846.149724
iter  19 value 182.234774
iter  19 value 182.234773
KEGG_GNRH_SIGNALING_PATHWAY 
initial  value 1475.413326 
iter   4 value 823.361380
iter   2 value 676.351532
iter   5 value 804.270638
iter   3 value 652.608229
iter  19 value 182.234773
final  value 182.234773 
converged
iter   6 value 634.732457
iter   4 value 581.960839
iter   7 value 548.860911


iter   8 value 458.366869
iter   5 value 523.601407
iter   9 value 332.504529
iter  10 value 186.413983
KEGG_PROGESTERONE_MEDIATED_OOCYTE_MATURATION 
initial  value 1474.937373 
iter  11 value 183.862382
iter   6 value 490.250961
iter  12 value 182.035597
iter   7 value 423.194383
iter   8 value 349.121835
iter  13 value 178.601922
iter   2 value 583.764115
iter   9 value 165.151565
iter  14 value 177.936446
iter   3 value 572.224380
iter  15 value 177.882347
iter  10 value 127.282065
iter  16 value 177.881794
iter  11 value 124.855972
iter   4 value 346.573165
iter  16 value 177.881794
final  value 177.881794 
converged
iter  12 value 123.503008
iter   5 value 178.660008


iter  13 value 122.417685
iter  14 value 122.025287
iter   6 value 156.666583
iter  15 value 121.990050
iter   7 value 127.327213
iter  16 value 121.987122
iter   8 value 119.735708
iter  17 value 121.987118
iter   9 value 117.937479
iter  17 value 121.987118
iter  10 value 117.779569
iter  11 value 117.771206
iter  12 value 117.758114
KEGG_MELANOGENESIS 
initial  value 1475.895385 
iter  13 value 117.753378
iter   2 value 699.829560
iter  14 value 117.733478
iter   3 value 675.890582
iter  15 value 117.733470
iter  15 value 117.733470
iter  17 value 121.987118
final  value 121.987118 
converged


iter   4 value 597.807951
KEGG_ADIPOCYTOKINE_SIGNALING_PATHWAY 
iter   5 value 537.470000
iter  15 value 117.733470
final  value 117.733470 
converged
initial  value 1471.537914 


iter   6 value 500.516471
iter   2 value 365.699272
iter   3 value 360.075416
iter   7 value 444.898463
iter   8 value 131.179945
iter   4 value 340.408712
iter   9 value 127.413870
iter  10 value 127.220967
iter   5 value 324.335405
iter  11 value 126.580598
iter   6 value 149.549530
iter  12 value 126.577795
iter   7 value 96.750162
iter   8 value 89.612436
iter   9 value 84.934729
iter  10 value 84.461562
KEGG_TYPE_II_DIABETES_MELLITUS 
initial  value 1469.574914 
iter  11 value 84.147128
iter   2 value 1144.830748
iter   3 value 1131.199753
iter  13 value 126.567959
iter   4 value 903.942522
iter  14 value 126.565547
iter  14 value 126.565546
iter  14 value 126.565546
final  value 126.565546 
converged
iter   5 value 653.947656


iter  12 value 84.116431
iter  13 value 84.105855
iter   6 value 494.363967
iter  14 value 84.105828
iter  15 value 84.105807
iter  16 value 84.105805
iter  16 value 84.105805
final  value 84.105805 
converged


KEGG_TYPE_I_DIABETES_MELLITUS 
initial  value 1466.113150 
iter   2 value 183.989939
iter   3 value 179.668947
iter   7 value 326.997058
iter   4 value 169.877143
iter   8 value 291.588930
iter   9 value 266.540414
iter  10 value 183.698629
iter  11 value 144.264845
iter  12 value 82.523848
iter  13 value 66.268896
KEGG_MATURITY_ONSET_DIABETES_OF_THE_YOUNG 
iter  14 value 64.103576
initial  value 1465.618058 
iter  15 value 63.090339
iter   2 value 210.606535
iter  16 value 63.013587
iter   3 value 209.943856
iter  17 value 63.000297
iter   4 value 202.123749
iter   5 value 194.303641
iter  18 value 62.999856
iter   5 value 139.691955
iter  19 value 62.999837
iter  20 value 62.999830
iter  20 value 62.999829
iter   6 value 97.316605
iter  20 value 62.999829
final  value 62.999829 
converged
iter   6 value 136.545250
iter   7 value 56.415752


iter   8 value 54.269051
iter   9 value 54.024413
iter  10 value 53.267047
iter  11 value 46.567244
iter   7 value 115.605008
iter  12 value 29.857771
iter  13 value 29.765932
iter  14 value 22.142917
iter  15 value 21.776041
iter  16 value 21.396831
iter  17 value 21.051343
KEGG_ALDOSTERONE_REGULATED_SODIUM_REABSORPTION 
initial  value 1471.049993 
iter   2 value 366.857480
iter   8 value 99.644100
iter   3 value 362.291944
iter  18 value 20.676751
iter   9 value 79.735315
iter   4 value 287.035457
iter  10 value 71.997351
iter  19 value 20.573832
iter  20 value 20.422361
iter  11 value 62.771805
iter  21 value 20.297115
iter  12 value 59.092128
iter  22 value 20.283733
iter   5 value 199.353715
iter  13 value 50.531692
iter  23 value 20.281085
iter  14 value 18.403712
iter   6 value 147.262683
iter  15 value 18.385484
iter  24 value 20.281029
iter  16 value 15.867280
iter  25 value 20.281009
iter   7 value 124.417240
iter  26 value 20.281003
iter  17 value 15.820275
iter  27 value 20.281002
iter  27 value 20.281002
iter  18 value 15.746862
iter  27 value 20.281002
final  value 20.281002 
converged
iter  19 value 15.721044


iter  20 value 15.720577
iter   8 value 109.347036
iter   9 value 100.284725
iter  21 value 15.720244
iter  10 value 93.903487
iter  11 value 85.376405
iter  22 value 15.720239
iter  22 value 15.720239
iter  12 value 84.416149
iter  13 value 79.316190
iter  22 value 15.720239
final  value 15.720239 
converged
iter  14 value 79.244483
iter  15 value 79.141197


iter  16 value 79.140291
iter  16 value 79.140291
final  value 79.140291 
converged


KEGG_VASOPRESSIN_REGULATED_WATER_REABSORPTION 
initial  value 1470.068745 
iter   2 value 336.436526
iter   3 value 331.079020
KEGG_PROXIMAL_TUBULE_BICARBONATE_RECLAMATION 
iter   4 value 263.133490
initial  value 1467.603667 
iter   2 value 1002.715149
iter   5 value 253.319703
iter   3 value 994.089508
KEGG_ALZHEIMERS_DISEASE 
iter   4 value 821.868824
initial  value 1476.380845 
iter   6 value 234.310455
iter   2 value 644.851895
iter   7 value 230.599671
iter   3 value 630.010755
iter   8 value 141.129385
iter   9 value 78.154426
iter  10 value 71.677267
iter  11 value 68.902701
iter  12 value 68.753903
iter  13 value 68.712967
iter   5 value 354.984758
iter   4 value 591.775831
iter  14 value 68.690111
iter  15 value 68.690051
iter  15 value 68.690051
iter   5 value 556.929977
iter   6 value 505.945771
iter   6 value 247.480572
iter   7 value 328.502015
iter   8 value 249.806931
iter   9 value 188.001853
iter  10 value 151.165854
iter  11 value 141.168724
iter  12 value 136.572029
iter  13 value 134.005822
iter   7 value 149.317277
iter  14 value 132.166737
iter  15 value 68.690051
final  value 68.690051 
converged
iter  15 value 131.798998
iter  16 value 131.335696
iter   8 value 69.261005


iter   9 value 56.207548
iter  17 value 131.306606
iter  10 value 53.949233
iter  11 value 52.126928
iter  12 value 43.370623
iter  13 value 42.261404
iter  14 value 41.955927
iter  15 value 41.437823
iter  16 value 41.370903
iter  17 value 40.983368
iter  18 value 131.304225
iter  18 value 40.926678
iter  19 value 131.298206
iter  19 value 40.922831
iter  20 value 131.298203
KEGG_PARKINSONS_DISEASE 
iter  20 value 131.298203
iter  20 value 40.921032
initial  value 1469.086377 
iter  21 value 40.920179
iter   2 value 1297.981859
iter  20 value 131.298203
final  value 131.298203 
converged
iter   3 value 1286.534307
iter   4 value 1000.141408


iter  22 value 40.920094
iter  23 value 40.920092
iter   5 value 718.373634
iter  23 value 40.920092
final  value 40.920092 
converged


KEGG_AMYOTROPHIC_LATERAL_SCLEROSIS_ALS 
initial  value 1472.978998 
iter   2 value 595.317965
iter   3 value 555.391748
iter   6 value 477.141575
KEGG_HUNTINGTONS_DISEASE 
iter   4 value 460.903153
initial  value 1473.965945 
iter   2 value 584.961604
iter   5 value 453.435283
iter   7 value 332.798620
iter   3 value 567.345510
iter   6 value 442.770150
iter   4 value 518.412173
iter   8 value 264.228919
iter   9 value 207.025609
iter   5 value 491.679770
iter  10 value 162.239851
iter  11 value 121.201708
iter   7 value 380.305657
iter  12 value 64.711105
iter  13 value 61.266418
iter   8 value 312.291037
iter  14 value 60.198740
iter   9 value 294.350069
iter  15 value 59.209963
iter   6 value 411.444806
iter  16 value 58.687306
iter  10 value 273.544127
iter  11 value 231.114940
iter   7 value 401.632044
iter  12 value 156.957953
iter   8 value 310.800454
iter   9 value 218.894325
iter  10 value 140.638792
iter  13 value 134.219262
iter  11 value 133.896662
iter  14 value 116.515786
iter  12 value 116.475417
iter  17 value 58.178587
iter  15 value 115.557700
iter  13 value 112.383981
iter  18 value 58.106649
iter  16 value 105.108121
iter  14 value 112.017400
iter  15 value 108.456508
iter  19 value 58.103903
iter  20 value 58.100661
iter  21 value 58.098936
iter  22 value 58.098871
iter  22 value 58.098871
iter  22 value 58.098871
final  value 58.098871 
converged
iter  17 value 99.751905


iter  16 value 108.284460
iter  18 value 98.433213
iter  19 value 97.956598
iter  17 value 108.158000
iter  20 value 97.776590
iter  18 value 108.157806
iter  21 value 97.716829
iter  19 value 108.157723
iter  19 value 108.157723
iter  19 value 108.157723
final  value 108.157723 
converged
iter  22 value 97.603171
iter  23 value 97.597465


iter  24 value 97.597175
iter  24 value 97.597175
KEGG_PRION_DISEASES 
initial  value 1469.086190 
iter   2 value 1329.929748
iter   3 value 1317.670915
iter   4 value 1016.664055
iter  24 value 97.597175
final  value 97.597175 
converged


KEGG_VIBRIO_CHOLERAE_INFECTION 
initial  value 1472.508860 
iter   2 value 386.279886
KEGG_EPITHELIAL_CELL_SIGNALING_IN_HELICOBACTER_PYLORI_INFECTION 
iter   3 value 374.879896
iter   4 value 366.706979
iter   5 value 362.468707
iter   6 value 353.326391
iter   7 value 291.488628
iter   8 value 184.697773
initial  value 1472.513917 
iter   9 value 138.309921
iter  10 value 115.299757
iter  11 value 96.605752
iter   2 value 439.558189
iter   3 value 432.967743
iter  12 value 94.219696
iter  13 value 93.779272
iter   4 value 363.129024
iter  14 value 93.647337
iter  15 value 93.644924
iter  16 value 93.643337
iter   5 value 648.654274
iter   5 value 333.544507
iter  17 value 93.643127
iter   6 value 259.729902
iter   7 value 161.396696
iter   8 value 96.590689
iter   6 value 473.900426
iter   9 value 94.866217
iter  10 value 94.529843
iter  11 value 94.071096
iter   7 value 319.916081
iter  18 value 93.643022
iter  12 value 94.067769
iter  19 value 93.642954
iter  20 value 93.642952
iter   8 value 223.253466
iter  20 value 93.642952
iter  20 value 93.642952
final  value 93.642952 
converged
iter   9 value 163.198012
iter  10 value 69.367845
iter  11 value 61.972083
iter  13 value 94.067149
iter  14 value 94.066700
iter  15 value 94.066656
iter  15 value 94.066656


iter  12 value 59.133496
iter  13 value 58.966756
iter  15 value 94.066656
final  value 94.066656 
converged
iter  14 value 58.531540
iter  15 value 58.225674


iter  16 value 58.086058
iter  17 value 58.074973
iter  18 value 58.074719
iter  18 value 58.074719
final  value 58.074719 
converged
KEGG_PATHOGENIC_ESCHERICHIA_COLI_INFECTION 
initial  value 1467.604260 


iter   2 value 720.963712
iter   3 value 716.386478
iter   4 value 627.484979
KEGG_LEISHMANIA_INFECTION 
initial  value 1470.558138 
iter   2 value 375.373780
KEGG_PATHWAYS_IN_CANCER 
iter   3 value 367.648285
initial  value 1494.003001 
iter   4 value 286.753842
iter   2 value 446.047636
iter   5 value 503.074603
iter   3 value 370.562310
iter   4 value 343.141489
iter   5 value 307.594033
iter   6 value 303.963577
iter   6 value 204.036163
iter   5 value 269.722336
iter   6 value 266.416406
iter   7 value 253.727810
iter   8 value 155.634704
iter   7 value 300.471561
iter   8 value 280.716806
iter   9 value 122.778163
iter   9 value 280.002545
iter  10 value 279.388855
iter  11 value 279.380668
iter   7 value 153.754806
iter  10 value 87.857708
iter   8 value 128.524389
iter  12 value 279.380659
iter  11 value 77.360448
iter   9 value 122.646421
iter  13 value 279.380627
iter  12 value 73.809255
iter  14 value 279.380622
iter  14 value 279.380622
iter  10 value 107.390512
iter  13 value 73.808841
iter  14 value 73.808011
iter  15 value 73.807991
iter  15 value 73.807991
iter  14 value 279.380622
final  value 279.380622 
converged
iter  11 value 75.344957


iter  12 value 62.347392
iter  13 value 47.813695
iter  14 value 45.368731
iter  15 value 42.804093
iter  16 value 41.515648
iter  17 value 41.279550
iter  18 value 41.007164
KEGG_COLORECTAL_CANCER 
iter  15 value 73.807991
final  value 73.807991 
converged
iter  19 value 41.000848
initial  value 1475.900680 
iter  20 value 40.993604


iter  21 value 40.991442
iter   2 value 651.416114
iter  22 value 40.991439
iter   3 value 636.669140
iter  22 value 40.991439
iter  22 value 40.991439
final  value 40.991439 
converged
iter   4 value 482.605255


iter   5 value 374.522026
KEGG_RENAL_CELL_CARCINOMA 
initial  value 1475.895822 
iter   6 value 327.597903
iter   2 value 697.359375
iter   3 value 674.109543
iter   7 value 268.849981
iter   8 value 196.187702
iter   4 value 595.868211
iter   9 value 161.067540
iter  10 value 127.996158
KEGG_PANCREATIC_CANCER 
initial  value 1476.378954 
iter  11 value 126.936088
iter   5 value 539.408505
iter  12 value 126.914917
iter   2 value 623.979848
iter  13 value 126.846336
iter   3 value 607.698498
iter  14 value 126.829717
iter  15 value 126.829688
iter   4 value 575.458402
iter  15 value 126.829688
iter   5 value 527.249820
iter   6 value 412.760683
iter   7 value 400.422532
iter   8 value 355.363365
iter   9 value 149.244311
iter   6 value 509.578481
iter  10 value 141.077891
iter  15 value 126.829688
final  value 126.829688 
converged
iter  11 value 132.599252
iter   7 value 426.203527


iter  12 value 131.495838
iter   8 value 402.733558
iter  13 value 131.354299
iter   9 value 231.146093
iter  14 value 131.251711
iter  15 value 131.197817
iter  10 value 171.358768
iter  16 value 131.197094
iter  11 value 141.483756
iter  12 value 137.132996
iter  13 value 134.643572
KEGG_ENDOMETRIAL_CANCER 
iter  14 value 129.657174
initial  value 1473.967387 
iter  15 value 127.608508
iter   2 value 575.254778
iter  17 value 131.197092
iter   3 value 559.912204
iter  17 value 131.197092
iter   4 value 510.126464
iter  17 value 131.197092
final  value 131.197092 
converged
iter   5 value 405.045647


iter  16 value 127.245384
iter   6 value 397.708372
iter  17 value 126.699219
iter   7 value 390.626984
iter  18 value 126.642081
iter   8 value 192.783431
iter  19 value 126.587774
iter   9 value 129.012115
iter  20 value 126.586834
iter  21 value 126.586828
iter  21 value 126.586828
final  value 126.586828 
converged


KEGG_GLIOMA 
initial  value 1476.861169 
iter   2 value 690.233235
iter   3 value 674.060467
iter  10 value 126.998637
iter  11 value 109.725816
iter   4 value 546.504432
iter   5 value 379.176399
iter  12 value 108.272707
iter   6 value 236.996755
iter  13 value 108.248233
iter  14 value 108.242481
iter   7 value 191.350665
iter  15 value 108.242325
iter  15 value 108.242325
iter   8 value 166.724363
iter   9 value 143.771902
KEGG_PROSTATE_CANCER 
initial  value 1480.194877 
iter  10 value 139.819400
iter   2 value 855.306862
iter  15 value 108.242325
final  value 108.242325 
converged
iter   3 value 829.114689


iter  11 value 136.174150
iter  12 value 135.916636
iter  13 value 135.909725
iter  14 value 135.775852
iter  15 value 135.775769
iter  15 value 135.775768
iter   4 value 774.183641
KEGG_THYROID_CANCER 
initial  value 1468.091811 
iter  15 value 135.775768
final  value 135.775768 
converged
iter   5 value 729.843374
iter   6 value 629.846303


iter   2 value 605.165098
iter   7 value 370.928641
iter   3 value 592.350661
iter   4 value 520.115371
iter   8 value 348.095466
iter   9 value 182.935556
iter  10 value 177.879864
iter  11 value 166.304853
KEGG_BASAL_CELL_CARCINOMA 
initial  value 1468.076468 
iter  12 value 165.809017
iter   2 value 325.188850
iter  13 value 165.801540
iter   3 value 291.077246
iter   4 value 222.178128
iter   5 value 390.229288
iter  14 value 165.798600
iter  15 value 165.798590
iter  15 value 165.798590
iter   6 value 213.811722
iter   5 value 147.246677
iter   7 value 209.705556
iter  15 value 165.798590
final  value 165.798590 
converged
iter   8 value 193.334050
iter   6 value 146.587074


iter   9 value 174.052715
iter   7 value 145.984509
iter  10 value 153.719127
iter   8 value 112.180353
iter   9 value 87.673949
iter  10 value 49.352113
iter  11 value 46.248594
iter  12 value 44.106542
KEGG_MELANOMA 
iter  11 value 125.062132
iter  13 value 44.075921
initial  value 1473.970030 
iter  14 value 44.019543
iter  12 value 65.759102
iter  15 value 44.017399
iter   2 value 510.730408
iter  13 value 56.712900
iter   3 value 501.351608
iter  16 value 44.017364
iter  14 value 53.648758
iter  16 value 44.017364
final  value 44.017364 
converged
iter  15 value 50.591205


iter  16 value 46.205007
iter  17 value 45.669353
iter  18 value 45.048943
iter   4 value 477.733605
iter  19 value 45.044414
iter   5 value 449.936731
iter  20 value 45.042598
iter  21 value 45.042564
iter   6 value 422.753662
iter  22 value 45.042440
iter  22 value 45.042440
iter   7 value 304.098258
iter   8 value 250.473642
iter   9 value 205.817667
KEGG_BLADDER_CANCER 
initial  value 1470.060279 
iter  22 value 45.042440
final  value 45.042440 
converged
iter  10 value 150.213155
iter  11 value 113.595981
iter   2 value 1125.541608
iter   3 value 1104.427106
iter  12 value 110.760106
iter   4 value 876.739107
iter  13 value 109.272265
iter  14 value 108.580077
iter  15 value 108.414199
iter  16 value 108.402883


iter   5 value 727.859245
iter  17 value 108.402240
iter  18 value 108.401848
iter  19 value 108.400467
iter  19 value 108.400467
iter   6 value 580.238516
iter  19 value 108.400467
final  value 108.400467 
converged
KEGG_CHRONIC_MYELOID_LEUKEMIA 
initial  value 1476.372645 
iter   2 value 743.003076
iter   3 value 712.663064
iter   7 value 349.829934
iter   8 value 333.019560
iter   4 value 622.024793
iter   9 value 296.142902


iter  10 value 234.427990
iter   5 value 543.793681
iter  11 value 128.157086
iter   6 value 518.612923
iter  12 value 119.518330
iter   7 value 504.485817
iter   8 value 494.587794
iter   9 value 361.778752
iter  13 value 107.232257
iter  10 value 260.016134
iter  14 value 98.552813
iter  15 value 90.630034
iter  16 value 69.681956
KEGG_ACUTE_MYELOID_LEUKEMIA 
initial  value 1473.000316 
iter   2 value 474.258853
iter  11 value 234.047393
iter   3 value 466.658796
iter  17 value 69.071824
iter  18 value 68.186056
iter   4 value 273.169556
iter  19 value 67.947013
iter  12 value 144.435278
iter  20 value 67.730134
iter   5 value 119.313386
iter  21 value 67.523974
iter  13 value 138.702510
iter  22 value 67.501006
iter  23 value 67.497840
iter   6 value 108.929201
iter  14 value 133.075731
iter  15 value 131.939224
iter  24 value 67.497809
iter  16 value 131.100611
iter  24 value 67.497808
iter   7 value 99.562601
iter  24 value 67.497808
final  value 67.497808 
converged
iter   8 value 99.324877
iter   9 value 99.003817


iter  17 value 130.913844
iter  10 value 98.920198
iter  11 value 98.916512
iter  18 value 130.913303
iter  19 value 130.912527
iter  12 value 98.916488
iter  20 value 130.912521
iter  20 value 130.912521
iter  13 value 98.916479
iter  14 value 98.916476
iter  14 value 98.916476
iter  20 value 130.912521
final  value 130.912521 
converged


KEGG_SMALL_CELL_LUNG_CANCER 
initial  value 1473.481758 
iter   2 value 554.471435
iter   3 value 538.679826
iter   4 value 495.871313
iter  14 value 98.916476
final  value 98.916476 
converged


iter   5 value 394.130740
iter   6 value 390.789005
KEGG_ASTHMA 
initial  value 1465.119216 
iter   7 value 383.180720
KEGG_NON_SMALL_CELL_LUNG_CANCER 
iter   8 value 167.584967
initial  value 1474.937302 
iter   2 value 59.522821
iter   9 value 112.975019
iter   3 value 59.022333
iter   2 value 590.611953
iter  10 value 106.722625
iter   4 value 57.950720
iter  11 value 104.663227
iter   3 value 578.690075
iter   5 value 56.879107
iter   6 value 55.807494
iter  12 value 104.366429
iter   4 value 350.118180
iter  13 value 103.628260
iter  14 value 103.449691
iter  15 value 103.444360
iter  16 value 103.444326
iter   5 value 263.246546
iter  16 value 103.444326
final  value 103.444326 
converged
iter   7 value 34.115688
iter   6 value 237.715722
iter   7 value 188.736953
iter   8 value 136.563535
iter   9 value 121.301821


iter   8 value 26.951423
iter  10 value 118.590405
iter  11 value 118.142852
iter   9 value 18.864065
iter  12 value 118.061457
KEGG_AUTOIMMUNE_THYROID_DISEASE 
iter  10 value 17.684877
initial  value 1464.619993 
iter  13 value 117.840724
iter  11 value 17.643909
iter  14 value 117.730685
iter   2 value -0.000000
iter   2 value -0.000000
iter   2 value -0.000000
final  value -0.000000 
converged
iter  15 value 117.729424
iter  12 value 15.355951
iter  16 value 117.729412


iter  13 value 8.955137
iter  16 value 117.729412
final  value 117.729412 
converged
iter  14 value 8.347316


iter  15 value 8.050304
iter  16 value 7.990639
iter  17 value 7.964593
iter  18 value 7.906787
iter  19 value 7.846679
KEGG_SYSTEMIC_LUPUS_ERYTHEMATOSUS 
initial  value 1466.114250 
iter  20 value 7.805499
iter  21 value 7.796949
iter   2 value 230.712193
iter  22 value 7.796333
iter   3 value 227.706951
iter  23 value 7.794833
iter  24 value 7.794298
iter   4 value 216.103392
iter  25 value 7.794128
iter   5 value 204.499833
KEGG_ALLOGRAFT_REJECTION 
initial  value 1465.119216 
iter   2 value 59.522821
iter   3 value 59.022333
iter  26 value 7.794122
iter  26 value 7.794122
iter  26 value 7.794122
final  value 7.794122 
converged


iter   6 value 90.249854
iter   7 value 82.583057
iter   4 value 57.950720
iter   8 value 79.335376
iter   5 value 56.879107
iter   9 value 76.546462
iter   6 value 55.807494
iter  10 value 74.559367
iter  11 value 31.099889
iter  12 value 28.805504
iter  13 value 23.440145
iter  14 value 21.793782
iter  15 value 21.764906
iter  16 value 21.418525
KEGG_GRAFT_VERSUS_HOST_DISEASE 
iter   7 value 34.115688
initial  value 1465.119216 
iter  17 value 21.416417
iter  18 value 21.416290
iter  19 value 21.416252
iter   2 value 59.522821
iter   3 value 59.022333
iter   4 value 57.950720
iter   5 value 56.879107
iter   6 value 55.807494
iter   8 value 26.951423
iter  19 value 21.416252
iter   7 value 34.115688
final  value 21.416252 
converged


iter   9 value 18.864065
iter  10 value 17.684877
iter  11 value 17.643909
iter  12 value 15.355951
iter  13 value 8.955137
iter  14 value 8.347316
iter   8 value 26.951423
iter  15 value 8.050304
iter  16 value 7.990639
KEGG_PRIMARY_IMMUNODEFICIENCY 
initial  value 1466.116170 
iter  17 value 7.964593
iter  18 value 7.906787
iter   9 value 18.864065
iter   2 value 380.730267
iter  10 value 17.684877
iter   3 value 379.631253
iter   4 value 355.102601
iter  11 value 17.643909
iter   5 value 330.573949
iter  12 value 15.355951
iter  13 value 8.955137
iter  19 value 7.846679
iter  20 value 7.805499
iter  14 value 8.347316
iter  21 value 7.796949
iter  15 value 8.050304
iter  22 value 7.796333
iter  16 value 7.990639
iter  23 value 7.794833
iter  17 value 7.964593
iter  18 value 7.906787
iter  24 value 7.794298
iter  19 value 7.846679
iter  25 value 7.794128
iter  20 value 7.805499
iter  26 value 7.794122
iter  21 value 7.796949
iter  26 value 7.794122
iter  22 value 7.796333
iter  26 value 7.794122
final  value 7.794122 
converged
iter  23 value 7.794833


iter   6 value 141.158507
iter  24 value 7.794298
iter   7 value 121.264100
iter  25 value 7.794128
iter  26 value 7.794122
iter  26 value 7.794122
iter   8 value 101.576543
iter  26 value 7.794122
final  value 7.794122 
converged


iter   9 value 70.419294
KEGG_HYPERTROPHIC_CARDIOMYOPATHY_HCM 
iter  10 value 56.953624
initial  value 1472.998330 
iter  11 value 29.237575
iter   2 value 436.562500
iter   3 value 427.677379
iter  12 value 27.104874
iter  13 value 24.360108
iter  14 value 23.166985
KEGG_ARRHYTHMOGENIC_RIGHT_VENTRICULAR_CARDIOMYOPATHY_ARVC 
iter   4 value 409.096358
initial  value 1473.485773 
iter   5 value 408.976214
iter   6 value 331.156439
iter  15 value 23.141899
iter   2 value 507.296844
iter   7 value 255.283974
iter  16 value 22.639972
iter   3 value 498.516758
iter  17 value 22.628915
iter   8 value 172.842820
iter  18 value 22.628527
iter   9 value 135.881643
iter  19 value 22.628407
iter   4 value 325.549692
iter  10 value 118.830508
iter  20 value 22.628407
iter  11 value 102.487552
iter  21 value 22.628406
iter  22 value 22.628405
iter   5 value 262.480429
iter  22 value 22.628405
iter  12 value 100.982988
iter  13 value 99.258444
iter  14 value 98.943135
iter   6 value 197.665195
iter  15 value 98.775479
iter  22 value 22.628405
final  value 22.628405 
converged
iter  16 value 98.766573
iter   7 value 167.497287


iter   8 value 126.351413
iter   9 value 117.522589
iter  17 value 98.766430
iter  10 value 105.938222
iter  18 value 98.766369
iter  11 value 104.939967
iter  19 value 98.766336
KEGG_DILATED_CARDIOMYOPATHY 
iter  19 value 98.766336
initial  value 1474.453744 
iter  12 value 104.603768
iter  13 value 104.239713
iter  14 value 103.702000
iter   2 value 535.742387
iter  15 value 103.698864
iter  19 value 98.766336
final  value 98.766336 
converged
iter  16 value 103.698600
iter  17 value 103.698594


iter  18 value 103.698592
iter  18 value 103.698591
iter   3 value 525.307234
iter  18 value 103.698591
final  value 103.698591 
converged
iter   4 value 503.310353


iter   5 value 476.118531
iter   6 value 448.699422
KEGG_VIRAL_MYOCARDITIS 
initial  value 1469.083595 
iter   7 value 323.159039
iter   2 value 1035.529032
iter   8 value 269.833122
iter   9 value 226.698928
iter  10 value 162.892859
iter  11 value 113.742492
iter  12 value 113.341246
iter  13 value 113.152991
iter  14 value 113.070659
iter   3 value 1024.569308
iter   4 value 839.038617
iter  15 value 113.069781
iter  16 value 113.069770
iter  16 value 113.069770
final  value 113.069770 
converged
iter   5 value 698.251603


iter   6 value 478.979463
iter   7 value 304.909738
iter   8 value 246.918382
iter   9 value 76.517370
iter  10 value 74.125601
iter  11 value 62.025182
iter  12 value 57.977522
iter  13 value 57.808240
iter  14 value 57.741602
iter  15 value 57.671569
iter  16 value 57.669724
iter  17 value 57.669658
iter  17 value 57.669658
iter  17 value 57.669658
final  value 57.669658 
converged


KEGG_CITRATE_CYCLE_TCA_CYCLE 
initial  value 9725.130830 
KEGG_GLYCOLYSIS_GLUCONEOGENESIS 
initial  value 9736.994095 
KEGG_PENTOSE_PHOSPHATE_PATHWAY 
initial  value 9723.148020 
iter   2 value 1235.597856
iter   2 value 2374.740922
iter   2 value 1172.901196
iter   3 value 1235.254569
iter   3 value 2373.913034
iter   4 value 1231.262922
iter   4 value 2351.109819
iter   5 value 1219.215361
iter   3 value 1171.051304
iter   5 value 1680.040870
iter   4 value 1167.292902
iter   6 value 1198.180509
iter   5 value 1162.506483
iter   6 value 1147.604417
iter   7 value 869.477087
iter   6 value 1429.652740
iter   7 value 838.097264
iter   7 value 1145.816046
iter   8 value 546.156347
iter   8 value 662.518628
iter   9 value 304.003571
iter   8 value 922.391517
iter  10 value 236.895901
iter   9 value 515.215107
iter   9 value 355.494114
iter  11 value 212.899999
iter  10 value 306.284058
iter  11 value 210.725419
iter  10 value 341.552620
iter  11 value 339.540575
iter  12 value 207.479971
iter  12 value 198.557097
iter  13 value 198.493527
iter  12 value 338.960767
iter  13 value 182.275468
iter  14 value 194.312838
iter  14 value 178.036153
iter  15 value 193.331607
iter  13 value 332.352012
iter  16 value 192.508102
iter  14 value 331.634889
iter  15 value 171.517881
iter  15 value 331.515314
iter  16 value 169.486609
iter  16 value 331.512070
iter  17 value 192.422209
iter  17 value 168.776956
iter  16 value 331.512067
final  value 331.512067 
converged
iter  18 value 168.757544
iter  18 value 192.379728
iter  19 value 168.714386
iter  20 value 168.710174


iter  19 value 192.362995
iter  20 value 192.362936
iter  21 value 168.710092
iter  20 value 192.362935
iter  21 value 168.710092
final  value 168.710092 
converged


iter  20 value 192.362935
final  value 192.362935 
converged


KEGG_PENTOSE_AND_GLUCURONATE_INTERCONVERSIONS 
initial  value 9716.179763 
KEGG_FRUCTOSE_AND_MANNOSE_METABOLISM 
initial  value 9724.641510 
iter   2 value 788.090356
iter   3 value 740.144764
KEGG_GALACTOSE_METABOLISM 
initial  value 9719.668919 
iter   2 value 1579.577269
iter   4 value 734.580749
iter   3 value 1573.705943
iter   4 value 1568.278173
iter   2 value 1035.762468
iter   5 value 615.565026
iter   5 value 1529.739340
iter   3 value 1025.477229
iter   6 value 1487.233974
iter   4 value 1023.367671
iter   5 value 969.839331
iter   6 value 859.183120
iter   6 value 587.064529
iter   7 value 922.070680
iter   7 value 590.452347
iter   8 value 420.149859
iter   7 value 586.758195
iter   8 value 173.969725
iter   8 value 522.114785
iter   9 value 331.847661
iter   9 value 310.887422
iter   9 value 153.083960
iter  10 value 232.248998
iter  10 value 133.106965
iter  10 value 249.495461
iter  11 value 128.194284
iter  11 value 222.997350
iter  11 value 190.985111
iter  12 value 128.182075
iter  12 value 190.794681
iter  13 value 125.420760
iter  12 value 210.589684
iter  13 value 133.765609
iter  13 value 198.989159
iter  14 value 124.746200
iter  15 value 124.443049
iter  14 value 189.284770
iter  14 value 103.754846
iter  15 value 189.224938
iter  16 value 189.048041
iter  16 value 124.277179
iter  15 value 84.473223
iter  17 value 189.036432
iter  17 value 124.264816
iter  16 value 78.001777
iter  18 value 189.028440
iter  18 value 124.262887
iter  19 value 189.019417
iter  19 value 124.262566
iter  20 value 189.019401
iter  17 value 76.377679
iter  19 value 124.262566
iter  20 value 189.019401
iter  18 value 75.542608
iter  19 value 75.054860
iter  20 value 74.908834
iter  21 value 74.893407
iter  19 value 124.262566
final  value 124.262566 
converged
iter  20 value 189.019401
final  value 189.019401 
converged


iter  22 value 74.892966
iter  23 value 74.892888


iter  24 value 74.892878
iter  24 value 74.892878
KEGG_ASCORBATE_AND_ALDARATE_METABOLISM 
iter  24 value 74.892878
final  value 74.892878 
converged
initial  value 9716.180066 
KEGG_FATTY_ACID_METABOLISM 
initial  value 9729.598859 


iter   2 value 619.438480
iter   3 value 610.623729
iter   2 value 2024.319420
iter   4 value 609.677991
iter   3 value 2022.151010
iter   4 value 2012.260752
KEGG_STEROID_BIOSYNTHESIS 
initial  value 9720.166404 
iter   5 value 1966.259649
iter   5 value 596.635675
iter   6 value 1938.244315
iter   7 value 1113.412186
iter   2 value 1026.260048
iter   6 value 592.976973
iter   3 value 1018.646473
iter   7 value 136.707509
iter   4 value 1016.404834
iter   8 value 790.295404
iter   8 value 114.108857
iter   5 value 1000.580226
iter   6 value 991.801623
iter   9 value 509.648208
iter   9 value 76.575766
iter   7 value 753.131852
iter  10 value 75.653877
iter  10 value 307.144521
iter  11 value 75.393194
iter   8 value 559.661042
iter  11 value 281.926151
iter   9 value 400.376879
iter  12 value 75.382841
iter  13 value 75.159212
iter  12 value 267.703221
iter  14 value 75.130441
iter  10 value 331.475668
iter  13 value 255.562589
iter  11 value 190.811005
iter  14 value 249.838954
iter  15 value 75.129977
iter  16 value 75.129974
iter  15 value 249.676361
iter  12 value 170.785179
iter  16 value 75.129974
final  value 75.129974 
converged
iter  16 value 249.286305
iter  13 value 156.639888
iter  14 value 147.658233
iter  17 value 249.285966


iter  15 value 135.875996
iter  18 value 249.285369
iter  16 value 131.203310
iter  19 value 249.284116
iter  20 value 249.284061
iter  20 value 249.284061
iter  17 value 130.797231
iter  18 value 130.788789
iter  20 value 249.284061
final  value 249.284061 
converged
KEGG_PRIMARY_BILE_ACID_BIOSYNTHESIS 
initial  value 9715.680291 
iter  19 value 130.775790
iter  20 value 130.769957


iter   2 value 366.123728
iter  21 value 130.769935
iter   3 value 359.502057
iter  21 value 130.769935
final  value 130.769935 
converged
iter   4 value 358.943722
iter   5 value 358.198628
KEGG_STEROID_HORMONE_BIOSYNTHESIS 


iter   6 value 357.572256
initial  value 9722.654910 
iter   7 value 221.542299
iter   8 value 161.500956
KEGG_OXIDATIVE_PHOSPHORYLATION 
iter   2 value 1551.026990
iter   9 value 108.426676
iter   3 value 1536.506353
initial  value 9751.135939 
iter   4 value 1531.656735
iter  10 value 97.671205
iter  11 value 80.382785
iter   2 value 2816.031257
iter   5 value 727.431365
iter  12 value 74.509326
iter   3 value 2798.808652
iter   4 value 2784.170187
iter  13 value 73.482121
iter   5 value 2344.563754
iter   6 value 519.064718
iter   6 value 1335.410606
iter  14 value 70.420973
iter  15 value 70.046984
iter   7 value 424.313284
iter  16 value 68.344801
iter   7 value 949.419962
iter   8 value 554.600168
iter  17 value 67.258252
iter   8 value 334.021208
iter   9 value 287.943926
iter   9 value 537.409948
iter  10 value 488.676318
iter  18 value 66.615039
iter  10 value 218.881140
iter  11 value 472.321657
iter  19 value 66.604021
iter  20 value 66.599877
iter  11 value 198.966825
iter  21 value 66.599746
iter  12 value 472.241552
iter  21 value 66.599746
final  value 66.599746 
converged
iter  12 value 189.727521
iter  13 value 470.791411
iter  14 value 470.372912
iter  13 value 165.543124
iter  14 value 164.306393


iter  15 value 470.359917
iter  16 value 470.359730
iter  15 value 164.122595
iter  16 value 164.025985
iter  16 value 470.359730
final  value 470.359730 
converged
KEGG_PURINE_METABOLISM 
initial  value 9776.070060 


iter  17 value 164.025529
iter  18 value 164.024700
iter  19 value 164.023013
iter  19 value 164.023011
iter   2 value 7686.470666
iter   3 value 7674.438323
KEGG_PYRIMIDINE_METABOLISM 
initial  value 9748.793020 
iter   4 value 7269.613615
iter   5 value 5525.018023
iter  19 value 164.023011
final  value 164.023011 
converged
iter   6 value 3699.758176


iter   2 value 3821.941799
iter   7 value 897.906906
iter   3 value 3819.639947
iter   4 value 3771.787060
iter   8 value 827.509120
iter   5 value 3591.159964
KEGG_ALANINE_ASPARTATE_AND_GLUTAMATE_METABOLISM 
iter   9 value 760.139045
iter   6 value 1728.796247
initial  value 9724.145010 
iter   7 value 1138.169451
iter  10 value 742.137237
iter  11 value 741.950891
iter   2 value 1541.640594
iter   8 value 796.513330
iter   3 value 1534.970155
iter  12 value 741.158391
iter   4 value 1529.901724
iter   9 value 636.375894
iter  13 value 741.068761
iter  10 value 529.117819
iter  14 value 739.499008
iter  11 value 464.212123
iter   5 value 1482.148620
iter   6 value 1409.110321
iter  15 value 739.487947
iter  16 value 739.487700
iter  12 value 463.217118
iter   7 value 870.396842
iter  13 value 462.025506
iter  16 value 739.487700
final  value 739.487700 
converged
iter   8 value 716.241183


iter  14 value 461.733089
iter  15 value 461.722628
iter   9 value 497.137622
iter  16 value 461.722008
iter  16 value 461.722008
final  value 461.722008 
converged
iter  10 value 410.575686


KEGG_GLYCINE_SERINE_AND_THREONINE_METABOLISM 
initial  value 9723.149083 
iter  11 value 258.894760
iter  12 value 227.916036
iter  13 value 213.939031
iter   2 value 1239.023672
KEGG_CYSTEINE_AND_METHIONINE_METABOLISM 
iter  14 value 196.090197
initial  value 9724.641299 
iter   3 value 1236.153283
iter  15 value 183.973171
iter   4 value 1232.227058
iter  16 value 183.075951
iter   5 value 1226.019673
iter   2 value 1559.548773
iter   6 value 1215.272265
iter  17 value 182.910654
iter   7 value 876.866111
iter  18 value 182.859559
iter  19 value 182.808765
iter   8 value 479.405374
iter  20 value 182.807756
iter  20 value 182.807755
iter  20 value 182.807755
final  value 182.807755 
converged
iter   3 value 1554.182805
iter   4 value 1548.811629
iter   5 value 1518.156170
iter   6 value 1496.203488
iter   9 value 287.589107
iter  10 value 248.611061
iter   7 value 944.986802
iter  11 value 174.472441
iter  12 value 174.196827
iter   8 value 511.244752
iter  13 value 172.576086
iter   9 value 299.830750
iter  14 value 170.119850


iter  15 value 169.265591
iter  16 value 169.209290
iter  10 value 220.787732
iter  11 value 207.938574
iter  12 value 205.565087
KEGG_VALINE_LEUCINE_AND_ISOLEUCINE_DEGRADATION 
initial  value 9731.074922 
iter  17 value 169.208672
iter  13 value 193.031540
iter  18 value 169.206998
iter  14 value 190.076821
iter  19 value 169.206131
iter  19 value 169.206131
iter  15 value 189.177563
iter   2 value 1864.940678
iter  16 value 188.978695
iter   3 value 1863.771579
iter   4 value 1841.970276
iter  19 value 169.206131
final  value 169.206131 
converged
iter  17 value 188.958576
iter   5 value 857.823216
iter  18 value 188.954254


iter  19 value 188.947887
iter  20 value 188.943088
iter   6 value 580.321583
iter  21 value 188.943082
iter   7 value 407.403235
iter  21 value 188.943082
final  value 188.943082 
converged
KEGG_VALINE_LEUCINE_AND_ISOLEUCINE_BIOSYNTHESIS 
initial  value 9716.178774 
iter   8 value 374.667608


iter   2 value 385.520021
iter   9 value 339.641461
iter   3 value 380.284160
iter   4 value 379.489532
iter  10 value 297.396667
iter   5 value 378.759941
iter   6 value 378.172148
iter  11 value 283.912778
KEGG_LYSINE_DEGRADATION 
initial  value 9731.089638 
iter   7 value 230.035198
iter   8 value 169.015620
iter  12 value 276.666873
iter  13 value 265.810383
iter   9 value 126.511149
iter  14 value 264.647561
iter   2 value 2943.358129
iter  10 value 114.433120
iter   3 value 2870.630492
iter  15 value 264.465872
iter  11 value 90.914575
iter  16 value 264.444486
iter   4 value 2839.477839
iter  12 value 82.713350
iter  13 value 82.252508
iter  17 value 264.443998
iter  14 value 78.521276
iter   5 value 2701.686571
iter  15 value 75.656276
iter  16 value 74.536257
iter  18 value 264.443892
iter  19 value 264.443724
iter  19 value 264.443723
iter  17 value 73.717116
iter  18 value 73.543844
iter  19 value 73.538525
iter  19 value 264.443723
final  value 264.443723 
converged
iter  20 value 73.536943
iter   6 value 2509.361168
iter  21 value 73.536938


iter   7 value 2075.424502
iter  21 value 73.536938
final  value 73.536938 
converged
iter   8 value 2040.160443
iter   9 value 780.435609


KEGG_ARGININE_AND_PROLINE_METABOLISM 
initial  value 9734.535108 
iter  10 value 657.383461
iter   2 value 2283.048606
iter  11 value 498.670190
iter   3 value 2274.969110
KEGG_HISTIDINE_METABOLISM 
initial  value 9723.145960 
iter   4 value 2001.160982
iter   5 value 1089.883242
iter  12 value 494.727913
iter   2 value 1065.787930
iter  13 value 303.075455
iter   3 value 1065.072906
iter   6 value 860.723306
iter   4 value 1061.736114
iter  14 value 284.494740
iter   5 value 1055.856985
iter   7 value 600.202116
iter  15 value 275.621413
iter   6 value 1046.756954
iter  16 value 271.911704
iter   8 value 465.387078
iter   7 value 799.229058
iter  17 value 269.264763
iter   8 value 608.367055
iter  18 value 268.408470
iter   9 value 493.279191
iter   9 value 342.786264
iter  19 value 268.321749
iter  20 value 268.319747
iter  10 value 328.989142
iter  21 value 268.319731
iter  10 value 219.735946
iter  11 value 207.913947
iter  21 value 268.319731
final  value 268.319731 
converged
iter  11 value 317.478506


iter  12 value 315.535434
iter  12 value 187.551027
iter  13 value 170.523144
iter  13 value 309.187069
iter  14 value 168.421716
iter  15 value 167.709296
iter  14 value 305.907215
iter  15 value 305.128963
KEGG_TYROSINE_METABOLISM 
initial  value 9728.094200 
iter  16 value 167.677159
iter  16 value 305.122295
iter  17 value 167.677056
iter  17 value 305.122268
iter   2 value 1233.412025
iter  18 value 167.676858
iter  19 value 167.676753
iter  19 value 167.676753
iter   3 value 1233.034753
iter  18 value 305.122208
iter   4 value 1225.999812
iter   5 value 586.110355
iter  19 value 305.122065
iter  19 value 305.122062
iter  19 value 167.676753
final  value 167.676753 
converged
iter   6 value 456.182308


iter   7 value 383.708569
iter   8 value 292.445089
iter  19 value 305.122062
final  value 305.122062 
converged
iter   9 value 228.085973
KEGG_PHENYLALANINE_METABOLISM 
initial  value 9719.169822 


iter  10 value 224.664036
iter  11 value 224.550218
iter   2 value 815.468015
KEGG_TRYPTOPHAN_METABOLISM 
iter  12 value 224.487764
initial  value 9728.599741 
iter   3 value 809.931482
iter   4 value 808.192503
iter  13 value 224.485068
iter   5 value 805.142444
iter  14 value 224.480175
iter   6 value 801.255618
iter  15 value 224.480001
iter   2 value 1574.214503
iter  15 value 224.480001
iter   7 value 353.247404
iter   3 value 1573.533140
iter   8 value 175.627015
iter   4 value 1565.563461
iter   9 value 168.904267
iter  15 value 224.480001
final  value 224.480001 
converged
iter   5 value 1396.336232


iter  10 value 161.824653
iter   6 value 1177.313117
iter   7 value 659.024897
iter  11 value 159.800650
iter   8 value 523.945797
iter  12 value 153.675770
KEGG_BETA_ALANINE_METABOLISM 
iter   9 value 273.834574
initial  value 9721.658000 
iter  13 value 143.508800
iter  10 value 261.849268
iter  14 value 117.459392
iter  11 value 237.334494
iter  15 value 116.821353
iter  16 value 116.788092
iter   2 value 1089.324167
iter  12 value 235.634013
iter   3 value 1085.433806
iter  13 value 235.117678
iter  17 value 116.779506
iter  14 value 234.652329
iter  18 value 116.778801
iter   4 value 1082.387288
iter  15 value 234.645260
iter   5 value 1077.287649
iter  19 value 116.778409
iter  16 value 234.645036
iter   6 value 1069.969524
iter  20 value 116.778406
iter  20 value 116.778406
iter  16 value 234.645036
final  value 234.645036 
converged
iter   7 value 809.374578
iter  20 value 116.778406
final  value 116.778406 
converged


iter   8 value 505.773835


iter   9 value 421.819866
iter  10 value 313.644025
KEGG_TAURINE_AND_HYPOTAURINE_METABOLISM 
initial  value 9715.680923 
iter  11 value 270.374694
KEGG_SELENOAMINO_ACID_METABOLISM 
initial  value 9721.660006 
iter   2 value 695.242282
iter  12 value 238.004356
iter   3 value 653.225776
iter   2 value 1340.067897
iter   4 value 649.321057
iter   3 value 1339.585916
iter   4 value 1334.858214
iter  13 value 226.074238
iter   5 value 1313.146068
iter   6 value 1296.627006
iter  14 value 167.695090
iter  15 value 160.466690
iter   7 value 855.500965
iter  16 value 153.495033
iter  17 value 152.789696
iter  18 value 150.823832
iter  19 value 150.120291
iter  20 value 150.011523
iter  21 value 149.997426
iter  22 value 149.997308
iter  23 value 149.997303
iter  24 value 149.997299
iter  24 value 149.997299
iter  24 value 149.997299
final  value 149.997299 
converged
iter   5 value 592.924174
iter   6 value 562.100767
iter   7 value 445.730837
iter   8 value 455.788636
iter   9 value 321.199420
iter  10 value 189.637206
iter  11 value 169.142505
iter   8 value 430.744650
iter  12 value 151.133617
iter  13 value 151.113575
iter  14 value 150.976666
iter  15 value 150.964336
iter  16 value 150.956661
iter  17 value 150.956308
iter   9 value 414.043843
iter  18 value 150.956202
iter  10 value 378.625573
iter  19 value 150.956072
iter  11 value 325.908185
iter  19 value 150.956071
iter  12 value 302.639995
iter  13 value 295.493571
iter  14 value 251.503338


iter  15 value 186.607370
iter  19 value 150.956071
final  value 150.956071 
converged
iter  16 value 153.313901
iter  17 value 152.619331


KEGG_GLUTATHIONE_METABOLISM 
iter  18 value 90.998818
initial  value 9728.595322 
iter  19 value 80.558426
iter  20 value 72.368350
iter   2 value 1442.306550
iter  21 value 71.274851
KEGG_STARCH_AND_SUCROSE_METABOLISM 
initial  value 9724.642847 
iter   3 value 1440.605809
iter   4 value 1404.612022
iter   5 value 868.199991
iter  22 value 70.977507
iter  23 value 68.632821
iter  24 value 67.973261
iter   2 value 1925.224565
iter   6 value 427.222890
iter  25 value 67.568009
iter   3 value 1888.224066
iter  26 value 67.540407
iter   4 value 1878.659333
iter   7 value 352.884179
iter   8 value 272.437841
iter  27 value 67.540369
iter   5 value 1613.550268
iter   9 value 247.332563
iter  28 value 67.539239
iter  29 value 67.539190
iter  29 value 67.539190
iter  10 value 237.186309
iter  11 value 233.944376
iter  29 value 67.539190
final  value 67.539190 
converged
iter   6 value 1577.767747


iter  12 value 233.827214
iter  13 value 233.128956
iter   7 value 1403.160488
iter  14 value 233.016807
iter   8 value 946.638591
iter   9 value 685.809429
iter  15 value 233.015041
KEGG_N_GLYCAN_BIOSYNTHESIS 
iter  16 value 233.015019
initial  value 9731.585210 
iter  10 value 516.049555
iter  16 value 233.015019
final  value 233.015019 
converged
iter   2 value 2874.290301
iter  11 value 415.581310


iter   3 value 2837.508277
iter   4 value 2817.874696
iter  12 value 390.865808
iter  13 value 300.985322
iter   5 value 2677.489200
iter  14 value 225.977508
KEGG_OTHER_GLYCAN_DEGRADATION 
initial  value 9718.669139 
iter  15 value 203.928305
iter  16 value 192.168947
iter   2 value 554.022492
iter   6 value 2559.858516
iter  17 value 192.091899
iter   7 value 2145.876919
iter   3 value 552.322157
iter   4 value 550.598765
iter  18 value 190.392049
iter   5 value 549.458555
iter  19 value 189.554492
iter   6 value 548.406509
iter  20 value 189.479619
iter   7 value 268.862669
iter  21 value 189.477893
iter   8 value 200.074661
iter  22 value 189.477887
iter   9 value 147.674912
iter  10 value 125.544244
iter   8 value 1915.063328
iter  23 value 189.477879
iter  11 value 115.653107
iter  24 value 189.477873
iter  24 value 189.477873
iter  12 value 113.114955
iter  13 value 109.518462
iter  14 value 108.538012
iter  24 value 189.477873
final  value 189.477873 
converged
iter  15 value 107.876192
iter   9 value 1335.128996
iter  16 value 107.645827


iter  17 value 107.636393
iter  18 value 107.631332
iter  19 value 107.629351
iter  20 value 107.625240
iter  10 value 1320.079943
iter  21 value 107.625235
KEGG_O_GLYCAN_BIOSYNTHESIS 
iter  11 value 422.378718
initial  value 9725.138582 
iter  12 value 389.077012
iter  21 value 107.625235
final  value 107.625235 
converged
iter  13 value 322.688952
iter   2 value 2166.502204


iter  14 value 306.343138
iter   3 value 2080.965287
iter   4 value 2053.020200
iter  15 value 299.844520
iter  16 value 280.103970
KEGG_AMINO_SUGAR_AND_NUCLEOTIDE_SUGAR_METABOLISM 
iter  17 value 278.868965
initial  value 9728.607650 
iter   5 value 1828.925412
iter  18 value 274.578328
iter  19 value 274.417407
iter  20 value 274.290656
iter   2 value 1885.434139
iter  21 value 274.288624
iter   3 value 1883.455185
iter   4 value 1874.887577
iter  22 value 274.288614
iter   6 value 1774.674569
iter   5 value 1844.088591
iter   6 value 1825.367521
iter   7 value 1613.238970
iter  23 value 274.288610
iter  23 value 274.288608
iter   8 value 1159.775551
iter   7 value 1075.532354
iter   9 value 537.152970
iter   8 value 723.153914
iter   9 value 365.861284
iter  10 value 374.391654
iter  23 value 274.288608
final  value 274.288608 
converged
iter  10 value 251.905468
iter  11 value 276.122724
iter  11 value 242.072906


iter  12 value 235.616769
iter  12 value 237.736035
iter  13 value 198.289404
iter  13 value 237.427583
iter  14 value 195.889972
KEGG_GLYCOSAMINOGLYCAN_DEGRADATION 
iter  14 value 237.254983
initial  value 9720.664894 
iter  15 value 195.575034
iter  15 value 237.224373
iter  16 value 195.485851
iter  16 value 237.223911
iter  17 value 195.484676
iter   2 value 1260.050545
iter  16 value 237.223911
final  value 237.223911 
converged
iter   3 value 1248.596138
iter  18 value 195.484592
iter   4 value 1245.361788


iter  19 value 195.484451
iter  20 value 195.484427
iter  20 value 195.484427
iter   5 value 1150.027242
iter  20 value 195.484427
final  value 195.484427 
converged
iter   6 value 1120.507417
KEGG_GLYCOSAMINOGLYCAN_BIOSYNTHESIS_CHONDROITIN_SULFATE 
initial  value 9721.659739 
iter   7 value 732.542548


iter   8 value 500.235180
iter   2 value 1280.689948
iter   9 value 367.934219
KEGG_GLYCOSAMINOGLYCAN_BIOSYNTHESIS_KERATAN_SULFATE 
iter   3 value 1271.513590
initial  value 9718.672417 
iter   4 value 1268.205235
iter  10 value 156.298978
iter   5 value 1189.589266
iter  11 value 142.195213
iter   6 value 1011.894776
iter   2 value 844.945545
iter   7 value 640.899096
iter  12 value 140.470453
iter   3 value 836.479761
iter  13 value 138.751830
iter   4 value 834.992159
iter  14 value 137.896253
iter   8 value 455.950890
iter  15 value 137.814085
iter   5 value 822.433015
iter  16 value 137.810061
iter   6 value 815.524799
iter   9 value 213.330033
iter  10 value 181.208039
iter  11 value 170.089659
iter  17 value 137.810045
iter  18 value 137.810010
iter  12 value 164.428656
iter  19 value 137.809994
iter  19 value 137.809994
iter  13 value 153.305184
iter  14 value 151.889380
iter  19 value 137.809994
final  value 137.809994 
converged
iter  15 value 151.044633


iter  16 value 150.874554
iter  17 value 150.842602
iter  18 value 150.841797
iter  19 value 150.840100
KEGG_GLYCOSAMINOGLYCAN_BIOSYNTHESIS_HEPARAN_SULFATE 
initial  value 9722.650726 
iter  20 value 150.839247
iter  21 value 150.839229
iter   7 value 654.618010
iter   8 value 513.693449
iter   9 value 339.288085
iter  10 value 267.678429
iter  11 value 149.513838
iter  12 value 139.249991
iter  13 value 114.849420
iter  14 value 111.326463
iter  15 value 110.437552
iter  16 value 110.401419
iter  17 value 110.400847
iter  18 value 110.400070
iter  19 value 110.400023
iter  21 value 150.839229
final  value 150.839229 
converged
iter  19 value 110.400023
iter   2 value 2053.570753


iter   3 value 1882.987159
iter   4 value 1798.683664
iter  19 value 110.400023
final  value 110.400023 
converged
iter   5 value 1600.386413
KEGG_GLYCEROLIPID_METABOLISM 
initial  value 9731.585004 


iter   2 value 2736.196209
KEGG_INOSITOL_PHOSPHATE_METABOLISM 
iter   3 value 2727.793746
initial  value 9737.514035 
iter   6 value 1455.468476
iter   4 value 2711.406082
iter   7 value 1446.066214
iter   8 value 1113.376114
iter   9 value 632.461444
iter   2 value 4037.870374
iter   5 value 2456.287610
iter   3 value 3892.697947
iter   4 value 3800.423401
iter  10 value 499.563717
iter   5 value 3535.285476
iter   6 value 2342.224217
iter  11 value 318.532677
iter   7 value 552.975737
iter  12 value 276.711437
iter   8 value 446.351382
iter   9 value 379.904735
iter  13 value 246.443031
iter   6 value 3333.259574
iter  14 value 190.228190
iter  10 value 274.858081
iter  11 value 274.514788
iter  15 value 179.247518
iter   7 value 3178.546635
iter   8 value 2782.848427
iter  16 value 162.909841
iter   9 value 1853.173735
iter  12 value 274.319868
iter  17 value 162.906850
iter  13 value 274.289755
iter  18 value 162.740772
iter  10 value 1458.718342
iter  19 value 162.731808
iter  14 value 274.247306
iter  15 value 274.246029
iter  15 value 274.246026
iter  11 value 1140.043891
iter  20 value 162.731772
iter  20 value 162.731772
iter  12 value 1115.384909
iter  15 value 274.246026
final  value 274.246026 
converged
iter  20 value 162.731772
final  value 162.731772 
converged


iter  13 value 752.745451


iter  14 value 435.982297
iter  15 value 357.906424
KEGG_GLYCOSYLPHOSPHATIDYLINOSITOL_GPI_ANCHOR_BIOSYNTHESIS 
iter  16 value 349.872670
initial  value 9722.154273 
KEGG_GLYCEROPHOSPHOLIPID_METABOLISM 
initial  value 9745.382453 
iter  17 value 348.557287
iter   2 value 1077.346905
iter   2 value 3947.765243
iter  18 value 343.441532
iter   3 value 3933.084325
iter   3 value 1074.937357
iter  19 value 342.700570
iter   4 value 3737.378284
iter   4 value 1071.688528
iter  20 value 342.594475
iter   5 value 1068.334968
iter  21 value 342.585756
iter   6 value 1056.443161
iter   5 value 789.194972
iter   7 value 794.171859
iter  22 value 342.585740
iter   6 value 718.454943
iter  23 value 342.585731
iter  23 value 342.585731
iter   8 value 648.619531
iter   7 value 600.085635
iter   9 value 477.674376
iter   8 value 489.743799
iter  23 value 342.585731
final  value 342.585731 
converged
iter   9 value 455.360203
iter  10 value 390.970733
iter  10 value 446.712839
iter  11 value 442.198171


iter  11 value 205.698160
iter  12 value 440.886151
iter  12 value 190.375785
iter  13 value 437.290667
iter  14 value 431.021368
KEGG_ETHER_LIPID_METABOLISM 
initial  value 9726.131914 
iter  13 value 175.123435
iter  15 value 428.731050
iter  14 value 169.082233
iter  16 value 428.300038
iter  15 value 156.874659
iter  16 value 156.183575
iter   2 value 1872.899155
iter   3 value 1864.400872
iter  17 value 428.297677
iter  18 value 428.288618
iter   4 value 1857.103871
iter  17 value 156.073965
iter  19 value 428.288021
iter  18 value 156.053919
iter   5 value 1772.886009
iter  19 value 155.992316
iter  19 value 428.288021
iter   6 value 1580.655220
iter  20 value 155.992213
iter  20 value 155.992213
iter   7 value 818.148235
iter  19 value 428.288021
final  value 428.288021 
converged
iter   8 value 405.883622
iter  20 value 155.992213
final  value 155.992213 
converged


iter   9 value 210.200493
iter  10 value 210.043324
iter  11 value 208.478040
iter  12 value 208.455431
KEGG_ARACHIDONIC_ACID_METABOLISM 
KEGG_LINOLEIC_ACID_METABOLISM 
initial  value 9732.076753 
initial  value 9722.157583 
iter  13 value 207.992554
iter  14 value 207.989357
iter   2 value 2485.828392
iter  15 value 207.989321
iter  15 value 207.989321
iter   2 value 1468.932417
iter   3 value 2481.543434
iter   4 value 2467.059349
iter   3 value 1457.115968
iter   5 value 2292.022010
iter   4 value 1452.720902
iter   6 value 1757.625248
iter  15 value 207.989321
final  value 207.989321 
converged
iter   7 value 433.671864
iter   5 value 1250.286712


iter   6 value 1237.273626
iter   8 value 385.164920
iter   9 value 355.634619
iter   7 value 745.708555
iter  10 value 323.849040
iter   8 value 468.025836
KEGG_ALPHA_LINOLENIC_ACID_METABOLISM 
initial  value 9719.666132 
iter  11 value 307.405104
iter   9 value 245.186591
iter  10 value 167.190564
iter  12 value 304.714318
iter   2 value 743.006306
iter  11 value 165.240695
iter  13 value 281.776094
iter  12 value 165.023060
iter   3 value 740.509097
iter  14 value 280.821176
iter   4 value 738.458026
iter   5 value 736.271309
iter  15 value 279.471184
iter   6 value 733.378695
iter  16 value 279.402353
iter  13 value 163.890518
iter  14 value 160.930641
iter   7 value 429.471342
iter  15 value 158.143109
iter  17 value 279.400570
iter   8 value 404.084756
iter  16 value 157.652033
iter  18 value 279.398940
iter   9 value 200.804255
iter  10 value 188.297667
iter  19 value 279.398246
iter  19 value 279.398246
iter  17 value 157.648382
iter  11 value 125.744786
iter  18 value 157.541780
iter  19 value 157.539906
iter  20 value 157.539901
iter  12 value 125.356822
iter  20 value 157.539901
iter  19 value 279.398246
final  value 279.398246 
converged
iter  13 value 123.798112


iter  14 value 122.569240
iter  15 value 122.450329
iter  16 value 122.418678
iter  17 value 122.418346
KEGG_SPHINGOLIPID_METABOLISM 
initial  value 9729.603682 
iter  20 value 157.539901
final  value 157.539901 
converged
iter  18 value 122.417534
iter  19 value 122.417283
iter   2 value 2394.496009
iter  19 value 122.417283
iter   3 value 2384.263884


iter   4 value 2372.100662
iter  19 value 122.417283
final  value 122.417283 
converged
iter   5 value 1460.919848
KEGG_GLYCOSPHINGOLIPID_BIOSYNTHESIS_LACTO_AND_NEOLACTO_SERIES 
initial  value 9722.654808 


iter   6 value 987.854385
iter   7 value 729.638059
KEGG_GLYCOSPHINGOLIPID_BIOSYNTHESIS_GLOBO_SERIES 
initial  value 9717.675983 
iter   8 value 540.860956
iter   9 value 338.313081
iter  10 value 307.039291
iter  11 value 272.010927
iter  12 value 269.613298
iter  13 value 260.074840
iter  14 value 251.527737
iter  15 value 250.818750
iter  16 value 250.539682
iter  17 value 250.539381
iter   2 value 1653.593686
iter   3 value 1615.746679
iter   4 value 1608.077407
iter   2 value 963.862782
iter   5 value 1423.140358
iter   3 value 924.848911
iter   4 value 920.663416
iter   6 value 1399.655425
iter   5 value 857.371805
iter   7 value 1264.225190
iter   6 value 829.173989
iter   8 value 1128.797871
iter   7 value 602.610784
iter   9 value 1114.964888
iter  10 value 761.809666
iter  11 value 564.123572
iter  12 value 173.973682
iter   8 value 550.828592
iter  13 value 168.691248
iter  14 value 167.721112
iter   9 value 537.504755
iter  18 value 250.538089
iter  10 value 435.981198
iter  15 value 165.189395
iter  19 value 250.537793
iter  16 value 164.066683
iter  19 value 250.537793
iter  17 value 163.990888
iter  11 value 280.770558
iter  12 value 280.223677
iter  18 value 163.988725
iter  13 value 176.628271
iter  19 value 250.537793
final  value 250.537793 
converged
iter  19 value 163.988184


iter  20 value 163.987163
iter  21 value 163.987132
iter  21 value 163.987132
iter  14 value 139.623497
iter  15 value 115.697644
KEGG_GLYCOSPHINGOLIPID_BIOSYNTHESIS_GANGLIO_SERIES 
iter  21 value 163.987132
final  value 163.987132 
converged
initial  value 9718.174221 
iter  16 value 102.582409


iter  17 value 98.934756
iter  18 value 97.255592
iter   2 value 1080.819164
iter   3 value 1029.448565
iter  19 value 96.881271
iter  20 value 96.658424
iter  21 value 96.641201
iter   4 value 1021.877999
iter  22 value 96.640581
KEGG_PYRUVATE_METABOLISM 
initial  value 9728.592730 
iter  23 value 96.640577
iter  24 value 96.640573
iter   5 value 977.145812
iter  25 value 96.640527
iter   2 value 1372.583860
iter  25 value 96.640526
iter   3 value 1369.855362
iter   4 value 1255.046200
iter   6 value 876.508030
iter   5 value 869.455757
iter   7 value 819.296088
iter   6 value 397.930215
iter  25 value 96.640526
final  value 96.640526 
converged
iter   8 value 762.084146
iter   7 value 238.974462


iter   8 value 233.163585
iter   9 value 232.671539
iter  10 value 232.051863
iter   9 value 723.190207
iter  11 value 231.997339
iter  10 value 611.953888
KEGG_GLYOXYLATE_AND_DICARBOXYLATE_METABOLISM 
iter  11 value 498.187094
initial  value 9718.169566 
iter  12 value 231.997016
iter  13 value 231.994301
iter   2 value 412.482602
iter  12 value 325.737423
iter  14 value 231.994166
iter  14 value 231.994166
iter   3 value 411.653541
iter  13 value 314.747014
iter   4 value 410.079666
iter   5 value 409.506616
iter   6 value 409.063241
iter  14 value 293.535387
iter   7 value 256.972474
iter  15 value 213.218256
iter  16 value 203.962457
iter  14 value 231.994166
final  value 231.994166 
converged
iter   8 value 191.590965
iter  17 value 172.301146


iter   9 value 168.210480
iter  18 value 170.636764
iter  10 value 127.901857
iter  11 value 114.116491
iter  19 value 147.475188
iter  12 value 106.413006
KEGG_PROPANOATE_METABOLISM 
iter  20 value 114.077782
initial  value 9725.627947 
iter  21 value 105.546014
iter  13 value 103.885204
iter  22 value 103.755060
iter  14 value 101.639298
iter  15 value 101.010624
iter   2 value 1328.529764
iter  23 value 103.746576
iter  16 value 99.165804
iter  24 value 103.564697
iter   3 value 1328.035340
iter  25 value 103.558558
iter   4 value 1323.483031
iter  17 value 98.943977
iter   5 value 1309.725758
iter   6 value 1282.517167
iter  26 value 103.558511
iter  26 value 103.558511
iter  18 value 98.737317
iter  19 value 98.724473
iter  20 value 98.724455
iter  20 value 98.724455
iter   7 value 898.896552
iter   8 value 576.340241
iter  26 value 103.558511
final  value 103.558511 
converged


iter   9 value 286.180336
iter  10 value 232.745837
iter  20 value 98.724455
final  value 98.724455 
converged
iter  11 value 205.486550
KEGG_BUTANOATE_METABOLISM 
iter  12 value 203.576917


initial  value 9727.614767 
iter  13 value 200.667287
iter  14 value 199.213444
iter  15 value 198.995369
iter   2 value 1689.681273
iter  16 value 198.987673
iter   3 value 1688.396832
KEGG_ONE_CARBON_POOL_BY_FOLATE 
iter  17 value 198.987668
initial  value 9718.171948 
iter   4 value 1681.356139
iter   5 value 1663.866051
iter  18 value 198.987645
iter   6 value 1639.304118
iter   2 value 556.927221
iter  19 value 198.987640
iter  19 value 198.987640
iter   3 value 554.059289
iter   4 value 552.531288
iter  19 value 198.987640
final  value 198.987640 
converged
iter   7 value 1017.013954
iter   5 value 551.300366
iter   8 value 582.806353
iter   6 value 550.086993


iter   7 value 259.437457
iter   9 value 259.537809
iter   8 value 192.569410
iter  10 value 238.761952
iter   9 value 139.586691
iter  10 value 121.125533
KEGG_RIBOFLAVIN_METABOLISM 
iter  11 value 234.237834
initial  value 9718.174531 
iter  11 value 111.925191
iter  12 value 232.788093
iter  12 value 107.418080
iter   2 value 879.762797
iter   3 value 874.740658
iter  13 value 103.906328
iter  13 value 226.216061
iter   4 value 872.696341
iter  14 value 224.826863
iter  14 value 102.819366
iter  15 value 224.651787
iter  15 value 101.756534
iter   5 value 856.881824
iter  16 value 101.640818
iter  16 value 224.650441
iter  16 value 224.650439
final  value 224.650439 
converged
iter  17 value 101.604729
iter   6 value 849.655349
iter  18 value 101.574684
iter   7 value 661.823283


iter  19 value 101.551057
iter  20 value 101.537862
iter  21 value 101.537839
iter   8 value 174.936530
iter  21 value 101.537839
final  value 101.537839 
converged
iter   9 value 153.641237


iter  10 value 105.070368
KEGG_NICOTINATE_AND_NICOTINAMIDE_METABOLISM 
initial  value 9720.664585 
iter  11 value 104.298184
iter   2 value 1158.210964
iter  12 value 103.962752
iter   3 value 1148.500588
KEGG_PANTOTHENATE_AND_COA_BIOSYNTHESIS 
iter   4 value 1145.828167
initial  value 9718.174287 
iter  13 value 103.739011
iter  14 value 103.729107
iter  15 value 103.728771
iter   5 value 1076.544255
iter  16 value 103.728753
iter   6 value 871.069279
iter   2 value 1067.397139
iter   7 value 562.943407
iter  16 value 103.728753
final  value 103.728753 
converged
iter   3 value 1019.641968
iter   4 value 1013.086169


iter   8 value 441.625832
iter   5 value 853.624123
iter   9 value 365.749310
KEGG_FOLATE_BIOSYNTHESIS 
initial  value 9715.680687 
iter  10 value 181.986671
iter   2 value 423.929680
iter  11 value 168.946337
iter   6 value 844.565366
iter  12 value 162.137278
iter   3 value 415.515588
iter   4 value 415.066897
iter   5 value 414.218710
iter   7 value 833.448257
iter   8 value 831.170059
iter   6 value 411.939943
iter  13 value 148.003497
iter  14 value 140.387137
iter   9 value 686.551922
iter  15 value 139.662527
iter   7 value 223.388723
iter  16 value 137.808033
iter  10 value 482.074558
iter   8 value 149.074668
iter   9 value 111.321963
iter  11 value 161.203145
iter  17 value 137.668906
iter  10 value 86.368586
iter  18 value 137.664878
iter  19 value 137.662521
iter  11 value 72.772815
iter  12 value 144.704183
iter  20 value 137.662479
iter  20 value 137.662479
iter  12 value 68.180144
iter  13 value 114.553512
iter  14 value 107.709602
iter  13 value 67.395870
iter  14 value 67.263059
iter  15 value 67.196407
iter  15 value 104.461470
iter  16 value 103.681915
iter  20 value 137.662479
final  value 137.662479 
converged
iter  16 value 67.183408
iter  17 value 103.646416
iter  18 value 103.598371
iter  19 value 103.594822


iter  17 value 67.182874
iter  18 value 67.179310
iter  20 value 103.594753
iter  20 value 103.594753
KEGG_RETINOL_METABOLISM 
initial  value 9726.628160 
iter  20 value 103.594753
final  value 103.594753 
converged


iter   2 value 2346.689741
iter   3 value 2269.137238
iter   4 value 2243.050948
KEGG_PORPHYRIN_AND_CHLOROPHYLL_METABOLISM 
initial  value 9721.161789 
iter  19 value 67.178856
iter  19 value 67.178855
iter  19 value 67.178855
final  value 67.178855 
converged


KEGG_TERPENOID_BACKBONE_BIOSYNTHESIS 
initial  value 9718.173590 
iter   5 value 2098.126603
iter   2 value 1151.934072
iter   2 value 703.419622
iter   3 value 1144.691007
iter   4 value 1141.858023
iter   6 value 2026.823411
iter   5 value 1121.522313
iter   3 value 697.156739
iter   4 value 695.857307
iter   6 value 1116.362253
iter   7 value 1751.917052
iter   5 value 693.504611
iter   6 value 690.521560
iter   7 value 804.983519
iter   8 value 1477.014410
iter   8 value 555.329395
iter   7 value 187.362497
iter   8 value 146.550003
iter   9 value 1453.833682
iter   9 value 348.335489
iter   9 value 108.212356
iter  10 value 1330.673694
iter  10 value 299.249337
iter  10 value 105.448974
iter  11 value 968.293919
iter  11 value 222.058735
iter  11 value 104.078276
iter  12 value 565.784768
iter  12 value 189.625065
iter  13 value 173.038566
iter  12 value 103.615576
iter  13 value 449.793917
iter  13 value 103.129622
iter  14 value 161.570781
iter  14 value 103.032128
iter  14 value 430.567939
iter  15 value 103.031965
iter  15 value 158.627791
iter  15 value 419.455084
iter  16 value 145.788023
iter  16 value 405.828860
iter  16 value 103.031961
iter  16 value 103.031961
final  value 103.031961 
converged
iter  17 value 376.494752
iter  17 value 145.163196
iter  18 value 144.543143
iter  18 value 333.534485
iter  19 value 144.125282


iter  19 value 269.869041
iter  20 value 144.069736
iter  21 value 144.066925
iter  20 value 248.039407
iter  21 value 217.216145
iter  22 value 144.066906
iter  22 value 144.066906
iter  22 value 214.192813
KEGG_LIMONENE_AND_PINENE_DEGRADATION 
initial  value 9716.678176 
iter  23 value 214.171877
iter  22 value 144.066906
final  value 144.066906 
converged
iter  24 value 214.167723
iter  25 value 214.162557


iter   2 value 525.625006
iter  26 value 214.162526
iter   3 value 518.436815
iter  26 value 214.162526
iter   4 value 517.679460
iter   5 value 516.832918
iter   6 value 513.776669
iter  26 value 214.162526
final  value 214.162526 
converged
KEGG_NITROGEN_METABOLISM 
initial  value 9721.161530 
iter   7 value 229.262204
iter   8 value 157.337529


iter   2 value 1120.600781
iter   9 value 128.365512
iter  10 value 109.779603
iter   3 value 1114.267213
iter  11 value 99.662038
iter   4 value 1111.466870
iter  12 value 88.671938
KEGG_SULFUR_METABOLISM 
initial  value 9715.182011 
iter   5 value 1099.136457
iter   6 value 1098.727038
iter  13 value 86.049792
iter  14 value 82.983917
iter   2 value 447.905547
iter  15 value 82.222276
iter   7 value 809.293031
iter   3 value 444.970697
iter   4 value 443.818403
iter   8 value 440.084824
iter  16 value 81.979060
iter   5 value 431.438668
iter  17 value 81.904103
iter   9 value 341.274497
iter  18 value 81.767930
iter   6 value 431.210265
iter  10 value 226.584629
iter   7 value 204.829812
iter  11 value 206.842517
iter  19 value 81.739178
iter   8 value 126.012463
iter  20 value 81.738566
iter  21 value 81.738564
iter  12 value 187.554941
iter  21 value 81.738564
final  value 81.738564 
converged
iter   9 value 76.342383
iter  13 value 167.748325
iter  10 value 66.733513


iter  11 value 61.502122
iter  14 value 160.147504
iter  15 value 146.473415
iter  12 value 61.373982
iter  16 value 144.362236
iter  13 value 60.480967
KEGG_AMINOACYL_TRNA_BIOSYNTHESIS 
iter  14 value 60.171081
iter  15 value 60.121092
initial  value 9727.612351 
iter  17 value 144.059949
iter  16 value 60.116171
iter  18 value 143.989489
iter  19 value 143.937590
iter  20 value 143.937230
iter   2 value 1587.222024
iter  20 value 143.937230
iter  17 value 60.115949
iter   3 value 1586.505045
iter   4 value 1580.117236
iter  18 value 60.115696
iter  19 value 60.115593
iter   5 value 1566.146015
iter  19 value 60.115593
iter  20 value 143.937230
final  value 143.937230 
converged
iter   6 value 1481.361305


iter   7 value 928.506310
iter  19 value 60.115593
final  value 60.115593 
converged
iter   8 value 604.250417


iter   9 value 346.255424
iter  10 value 315.709129
KEGG_METABOLISM_OF_XENOBIOTICS_BY_CYTOCHROME_P450 
initial  value 9726.628916 
iter  11 value 271.353409
iter  12 value 256.244778
iter   2 value 2103.974890
KEGG_DRUG_METABOLISM_CYTOCHROME_P450 
initial  value 9727.620705 
iter  13 value 230.286423
iter   3 value 2088.140949
iter   4 value 2078.996326
iter  14 value 225.263052
iter   2 value 2118.132385
iter  15 value 224.470196
iter   3 value 2108.199901
iter   4 value 2098.846288
iter  16 value 223.832507
iter   5 value 1292.327604
iter   5 value 1584.102565
iter  17 value 223.827989
iter   6 value 1081.381137
iter   7 value 268.915795
iter  18 value 223.825729
iter  19 value 223.824665
iter  19 value 223.824665
iter   6 value 864.693022
iter   8 value 227.482442
iter   7 value 644.269902
iter   9 value 227.182547
iter  10 value 226.517442
iter  11 value 226.454321
iter  19 value 223.824665
final  value 223.824665 
converged
iter   8 value 555.431113
iter  12 value 226.454228


iter  13 value 226.454081
iter   9 value 497.035818
iter  14 value 226.454009
iter  14 value 226.454009
iter  10 value 478.738038
KEGG_DRUG_METABOLISM_OTHER_ENZYMES 
iter  11 value 343.087640
initial  value 9724.641748 
iter  14 value 226.454009
final  value 226.454009 
converged
iter  12 value 338.825783


iter  13 value 230.259749
iter   2 value 1603.960127
iter   3 value 1597.436840
iter  14 value 219.980290
iter   4 value 1591.935113
iter  15 value 216.271223
iter  16 value 214.945986
iter   5 value 1539.566406
KEGG_BIOSYNTHESIS_OF_UNSATURATED_FATTY_ACIDS 
iter   6 value 1452.882711
iter   7 value 871.597036
initial  value 9720.662584 
iter  17 value 214.788844
iter   8 value 685.651131
iter  18 value 214.500924
iter   2 value 1648.927312
iter  19 value 214.355877
iter   3 value 1527.764172
iter  20 value 214.353286
iter   4 value 1483.921594
iter   9 value 502.124371
iter  21 value 214.353247
iter  10 value 410.756718
iter  21 value 214.353247
final  value 214.353247 
converged
iter  11 value 236.939494
iter   5 value 1411.718140


iter  12 value 221.874745
KEGG_ABC_TRANSPORTERS 
iter   6 value 1222.697996
initial  value 9726.628861 
iter   7 value 1087.836559
iter   2 value 2074.667566
iter   3 value 2064.626103
iter   4 value 2055.585578
iter   8 value 1035.611673
iter   9 value 1035.495084
iter  10 value 626.876252
iter   5 value 1807.784409
iter  11 value 289.647054
iter   6 value 1755.226048
iter   7 value 739.943094
iter  12 value 285.853249
iter  13 value 243.021609
iter   8 value 502.953250
iter   9 value 340.865164
iter  14 value 210.382110
iter  15 value 146.252803
iter  16 value 140.433096
iter  17 value 137.470330
iter  18 value 137.068617
iter  19 value 136.940311
iter  13 value 215.585280
iter  14 value 191.127574
iter  15 value 190.108770
iter  16 value 189.258795
iter  17 value 189.248626
iter  18 value 189.132320
iter  19 value 189.104132
iter  20 value 189.104055
iter  20 value 189.104055
iter  20 value 189.104055
final  value 189.104055 
converged


KEGG_RIBOSOME 
initial  value 9726.600927 
iter  10 value 306.017785
iter  11 value 250.410387
iter   2 value 903.024268
iter  12 value 246.415749
iter   3 value 902.710332
iter   4 value 901.038208
iter   5 value 883.857128
iter  13 value 228.971329
iter  14 value 219.919955
iter   6 value 851.660778
iter  15 value 216.430885
iter  16 value 214.633382
iter   7 value 690.836211
iter  20 value 136.930797
iter  21 value 136.928396
iter   8 value 389.088021
iter  17 value 214.447956
iter   9 value 246.854749
iter  22 value 136.928393
iter  18 value 214.424019
iter  22 value 136.928393
iter  10 value 232.961010
iter  19 value 214.377251
iter  11 value 215.156111
iter  20 value 214.338317
iter  21 value 214.338167
iter  22 value 136.928392
final  value 136.928392 
converged
iter  12 value 205.251631
iter  21 value 214.338166
final  value 214.338166 
converged


iter  13 value 203.207759
iter  14 value 202.424964


iter  15 value 201.958035
iter  16 value 201.955166
KEGG_RNA_DEGRADATION 
initial  value 9735.540536 
iter  17 value 201.955089
KEGG_RNA_POLYMERASE 
iter  18 value 201.955079
initial  value 9722.151623 
iter   2 value 3606.658826
iter  19 value 201.955061
iter   3 value 3516.841597
iter  20 value 201.955055
iter   2 value 932.030042
iter   4 value 3467.628616
iter  20 value 201.955055
iter   3 value 931.357793
iter   4 value 928.530219
iter   5 value 924.542457
iter   5 value 3060.730845
iter   6 value 918.976454
iter  20 value 201.955055
final  value 201.955055 
converged
iter   7 value 731.273939


iter   8 value 585.047509
iter   6 value 3035.194883
iter   9 value 464.109941
KEGG_BASAL_TRANSCRIPTION_FACTORS 
initial  value 9726.628475 
iter   7 value 2904.236170
iter  10 value 230.415817
iter  11 value 188.979796
iter   2 value 1981.145141
iter  12 value 180.273783
iter   3 value 1971.294391
iter   4 value 1963.176521
iter  13 value 159.381975
iter  14 value 156.848588
iter   8 value 2805.913176
iter   5 value 1459.087331
iter  15 value 154.848667
iter   6 value 837.629790
iter  16 value 154.579389
iter   9 value 2729.708551
iter  17 value 154.578967
iter  10 value 2374.460676
iter   7 value 587.845809
iter  11 value 1694.119384
iter  18 value 154.521718
iter  19 value 154.506077
iter  12 value 1203.418716
iter  20 value 154.506035
iter   8 value 406.414505
iter  20 value 154.506035
iter  13 value 981.725402
iter  14 value 937.234461
iter  20 value 154.506035
final  value 154.506035 
converged
iter   9 value 377.731138
iter  15 value 914.846015
iter  16 value 731.387300
iter  10 value 343.458273


iter  17 value 651.119358
iter  11 value 335.716557
iter  18 value 350.012686
iter  12 value 335.195188
iter  19 value 342.556377
KEGG_DNA_REPLICATION 
iter  20 value 333.568411
iter  13 value 230.994115
initial  value 9724.636085 
iter  14 value 215.894306
iter  21 value 325.423607
iter  15 value 215.537403
iter  16 value 214.514933
iter  22 value 320.722213
iter  23 value 320.668564
iter   2 value 1246.365277
iter  24 value 320.270321
iter  17 value 214.326757
iter   3 value 1245.693404
iter   4 value 1241.540065
iter  18 value 214.294955
iter   5 value 1231.973155
iter  25 value 320.267731
iter  19 value 214.229367
iter  26 value 320.267719
iter  20 value 214.229128
iter   6 value 1214.203803
iter  20 value 214.229127
iter   7 value 874.119960
iter  26 value 320.267719
final  value 320.267719 
converged


iter   8 value 616.058123
iter  20 value 214.229127
final  value 214.229127 
converged
iter   9 value 532.395232


iter  10 value 249.115377
iter  11 value 205.603783
KEGG_SPLICEOSOME 
initial  value 9759.561653 
iter  12 value 196.683733
KEGG_PROTEASOME 
iter  13 value 193.043775
initial  value 9725.129530 
iter   2 value 5455.747854
iter  14 value 187.483415
iter   3 value 5448.823697
iter  15 value 187.104809
iter   4 value 5257.659581
iter   2 value 1186.058651
iter  16 value 186.870445
iter   3 value 1185.836134
iter   5 value 3727.199655
iter   4 value 1182.190992
iter   6 value 2261.483792
iter  17 value 186.857759
iter   5 value 1169.244988
iter  18 value 186.829774
iter   6 value 1147.190746
iter   7 value 825.930425
iter  19 value 186.819659
iter  20 value 186.819651
iter   7 value 847.911377
iter   8 value 698.163332
iter  20 value 186.819651
iter   9 value 634.281715
iter   8 value 502.161757
iter  10 value 580.128677
iter  20 value 186.819651
final  value 186.819651 
converged
iter  11 value 578.315149
iter   9 value 383.787649
iter  10 value 236.907991


iter  11 value 194.529363
iter  12 value 575.865193
iter  12 value 194.082399
iter  13 value 575.836391
iter  14 value 575.614918
iter  13 value 192.542893
iter  15 value 575.614304
iter  15 value 575.614301
KEGG_PROTEIN_EXPORT 
iter  14 value 191.821534
initial  value 9723.151638 
iter  15 value 191.766209
iter  16 value 191.764785
iter   2 value 1485.309917
iter  15 value 575.614301
final  value 575.614301 
converged
iter  17 value 191.764702
iter   3 value 1476.166764


iter   4 value 1471.686332
iter  18 value 191.764676
iter  19 value 191.764665
iter   5 value 1435.754110
iter  19 value 191.764665
iter   6 value 1062.356250
iter   7 value 545.564773
KEGG_PPAR_SIGNALING_PATHWAY 
initial  value 9738.009717 
iter  19 value 191.764665
final  value 191.764665 
converged


iter   8 value 427.373629
iter   9 value 224.049069
iter   2 value 3743.767543
iter   3 value 3705.497529
iter  10 value 205.305229
iter   4 value 3671.460163
KEGG_BASE_EXCISION_REPAIR 
initial  value 9722.651233 
iter  11 value 184.104781
iter  12 value 182.649450
iter   5 value 3456.399535
iter   2 value 1126.007218
iter  13 value 171.032356
iter   3 value 1123.880632
iter  14 value 170.578385
iter  15 value 170.284655
iter   4 value 1120.375446
iter   5 value 1116.388210
iter  16 value 170.284271
iter   6 value 3278.697207
iter   7 value 2572.721674
iter  17 value 170.284268
iter  17 value 170.284267
iter  17 value 170.284266
final  value 170.284266 
converged


iter   8 value 2185.860990
KEGG_NUCLEOTIDE_EXCISION_REPAIR 
initial  value 9728.115328 
iter   9 value 1939.853941
iter   6 value 1103.041656
iter   7 value 817.060365
iter   8 value 657.107682
iter   9 value 497.715354
iter  10 value 415.031894
iter  11 value 223.265532
iter  12 value 202.771123
iter  13 value 184.976899
iter  14 value 177.382259
iter  15 value 164.374337
iter  16 value 162.631928
iter   2 value 2038.381306
iter  17 value 162.393079
iter   3 value 2032.705180
iter  18 value 162.390348
iter   4 value 2023.598800
iter  19 value 162.381247
iter   5 value 1924.720927
iter  20 value 162.381223
iter  20 value 162.381223
iter   6 value 1686.132593
iter   7 value 761.383367
iter  20 value 162.381223
final  value 162.381223 
converged
iter   8 value 400.025311


iter   9 value 363.491204
iter  10 value 276.375337
iter  10 value 1576.143141
iter  11 value 249.736148
iter  11 value 1140.011464
iter  12 value 247.899916
KEGG_MISMATCH_REPAIR 
iter  12 value 1137.459330
initial  value 9719.169733 
iter  13 value 240.109193
iter  13 value 671.585167
iter  14 value 235.310199
iter  15 value 232.210412
iter  14 value 494.883955
iter  16 value 232.179706
iter   2 value 806.299995
iter   3 value 801.000671
iter  15 value 412.639262
iter   4 value 799.253532
iter  17 value 232.173896
iter  16 value 363.839625
iter   5 value 796.506645
iter  18 value 232.170195
iter   6 value 792.540659
iter  17 value 361.653257
iter  19 value 232.166811
iter  19 value 232.166810
iter   7 value 320.154255
iter   8 value 137.410736
iter  18 value 350.485496
iter  19 value 349.133452
iter  20 value 348.563893
iter  21 value 348.506789
iter   9 value 133.776092
iter  10 value 132.937110
iter  11 value 126.746387
iter  19 value 232.166810
final  value 232.166810 
converged
iter  22 value 348.496566
iter  23 value 348.496213


iter  24 value 348.496073
iter  24 value 348.496072
iter  12 value 126.559714
iter  13 value 117.618796
iter  14 value 117.062001
iter  15 value 116.770759
iter  24 value 348.496072
final  value 348.496072 
converged
iter  16 value 116.720049
KEGG_HOMOLOGOUS_RECOMBINATION 
initial  value 9720.164818 


iter  17 value 116.715929
iter  18 value 116.715695
iter   2 value 867.791883
iter  19 value 116.715630
iter   3 value 864.245960
KEGG_NON_HOMOLOGOUS_END_JOINING 
initial  value 9716.179813 
iter  20 value 116.715619
iter  20 value 116.715619
iter   4 value 861.995192
iter   5 value 859.932756
iter   2 value 531.375741
iter   6 value 853.287096
iter   3 value 521.681524
iter   7 value 683.224449
iter  20 value 116.715619
final  value 116.715619 
converged
iter   4 value 521.118395
iter   8 value 216.992678
iter   5 value 514.907254
iter   6 value 511.068572


iter   9 value 197.002831
iter  10 value 147.364448
iter   7 value 216.757764
iter  11 value 142.749010
iter   8 value 130.477460
iter  12 value 131.325503
iter   9 value 101.774881
KEGG_MAPK_SIGNALING_PATHWAY 
initial  value 9826.916588 
iter  10 value 83.695122
iter  13 value 130.264605
iter  14 value 130.036093
iter  11 value 76.837338
iter  12 value 76.809334
iter  15 value 129.816729
iter  16 value 129.812067
iter   2 value 4381.618474
iter  13 value 75.083196
iter  16 value 129.812065
final  value 129.812065 
converged
iter   3 value 3413.594066
iter  14 value 74.943083
iter   4 value 3196.933715
iter  15 value 74.876053


iter   5 value 3146.342058
iter  16 value 74.871843
iter   6 value 2745.806566
iter  17 value 74.871757
iter  18 value 74.871743
iter   7 value 2741.956265
KEGG_ERBB_SIGNALING_PATHWAY 
initial  value 9752.153311 
iter  19 value 74.871733
iter  20 value 74.871724
iter   8 value 1718.043579
iter  20 value 74.871724
iter   9 value 1237.486223
iter  10 value 1215.188822
iter   2 value 8222.516378
iter  11 value 1200.764975
iter   3 value 6305.188289
iter  20 value 74.871724
final  value 74.871724 
converged
iter   4 value 5323.999881


iter  12 value 1200.652583
iter  13 value 1198.869443
iter  14 value 1198.847491
iter  15 value 1198.847427
iter  15 value 1198.847427
KEGG_CALCIUM_SIGNALING_PATHWAY 
initial  value 9786.712612 
iter   5 value 5248.401728
iter  15 value 1198.847427
final  value 1198.847427 
converged
iter   6 value 5153.126206
iter   2 value 2693.304675
iter   3 value 2239.990489


iter   4 value 2185.800862
iter   7 value 5100.014571
iter   8 value 1231.841550
iter   9 value 533.284436
iter   5 value 1952.877378
KEGG_CYTOKINE_CYTOKINE_RECEPTOR_INTERACTION 
initial  value 9801.570594 
iter  10 value 500.567664
iter  11 value 497.524815
iter   6 value 1901.138344
iter   2 value 2951.090648
iter  12 value 496.266656
iter   7 value 1856.249293
iter   3 value 2666.022064
iter  13 value 495.038879
iter   4 value 2596.903996
iter  14 value 494.478887
iter   8 value 1227.150839
iter  15 value 494.478318
iter   5 value 1768.515104
iter  15 value 494.478314
iter   9 value 853.430477
iter  10 value 845.751758
iter   6 value 1008.685644
iter  11 value 843.695250
iter  15 value 494.478314
final  value 494.478314 
converged
iter  12 value 843.671611
iter   7 value 1007.483239
iter  13 value 842.841147


iter   8 value 985.313166
iter  14 value 842.748066
iter   9 value 981.041213
iter  15 value 842.747832
iter  15 value 842.747832
iter  10 value 980.033240
iter  11 value 979.987748
iter  15 value 842.747832
final  value 842.747832 
converged
KEGG_CHEMOKINE_SIGNALING_PATHWAY 
initial  value 9785.721307 
iter  12 value 979.987220


iter  13 value 979.987051
iter  14 value 979.986928
iter  14 value 979.986928
iter   2 value 2804.275793
iter  14 value 979.986928
final  value 979.986928 
converged
KEGG_PHOSPHATIDYLINOSITOL_SIGNALING_SYSTEM 
iter   3 value 2215.986612
initial  value 9746.368822 
iter   4 value 2148.786372


iter   2 value 5694.599700
iter   5 value 2074.715950
iter   3 value 5342.875578
iter   4 value 4977.396247
KEGG_NEUROACTIVE_LIGAND_RECEPTOR_INTERACTION 
initial  value 9810.609021 
iter   6 value 1975.248384
iter   7 value 1961.667799
iter   2 value 3159.543640
iter   5 value 4843.209123
iter   3 value 2928.499740
iter   8 value 1370.871679
iter   6 value 3245.709733
iter   4 value 2844.397836
iter   7 value 2640.600032
iter   8 value 941.202652
iter   9 value 869.254045
iter   5 value 2220.401827
iter  10 value 842.288520
iter   9 value 787.510132
iter  11 value 840.353203
iter   6 value 2038.876635
iter  10 value 544.095345
iter  12 value 840.082388
iter   7 value 1997.086542
iter  11 value 539.603674
iter  13 value 833.028440
iter  12 value 531.271586
iter   8 value 1474.146945
iter  13 value 486.841493
iter  14 value 832.305367
iter  14 value 452.201089
iter  15 value 832.285005
iter   9 value 1323.428595
iter  16 value 832.284476
iter  15 value 451.779878
iter  10 value 1147.394718
iter  11 value 1076.092005
iter  16 value 441.019477
iter  16 value 832.284476
final  value 832.284476 
converged
iter  17 value 439.770292


iter  18 value 439.676807
iter  12 value 1068.163871
iter  19 value 439.675189
iter  20 value 439.674346
iter  13 value 1061.972633
iter  14 value 1061.023360
iter  15 value 1060.998897
iter  16 value 1060.998844
KEGG_CELL_CYCLE 
initial  value 9761.051873 
iter   2 value 7724.998241
iter   3 value 7348.653854
iter   4 value 6860.646928
iter  20 value 439.674346
final  value 439.674346 
converged


iter  16 value 1060.998844
final  value 1060.998844 
converged


KEGG_OOCYTE_MEIOSIS 
initial  value 9757.141348 
iter   2 value 7385.321505
KEGG_P53_SIGNALING_PATHWAY 
initial  value 9739.479968 
iter   3 value 6900.874503
iter   4 value 6257.153160
iter   5 value 6324.078482
iter   2 value 4679.184450
iter   6 value 6323.611291
iter   3 value 4367.017157
iter   4 value 4084.707926
iter   7 value 6305.815442
iter   8 value 4870.651949
iter   9 value 1781.193798
iter   5 value 6141.354923
iter  10 value 1043.373156
iter   6 value 5583.073962
iter   5 value 3821.499759
iter  11 value 936.533075
iter   7 value 5025.192092
iter   6 value 3034.890181
iter  12 value 845.051043
iter   7 value 1508.298076
iter   8 value 4839.669863
iter   9 value 3382.196219
iter  13 value 648.943492
iter  14 value 599.381782
iter   8 value 1305.010591
iter  15 value 593.545651
iter  10 value 2456.049893
iter  16 value 593.268906
iter   9 value 1039.256122
iter  11 value 1577.714805
iter  17 value 593.238344
iter  10 value 964.729236
iter  18 value 593.234816
iter  12 value 1574.709101
iter  19 value 593.217729
iter  13 value 561.412083
iter  20 value 593.217330
iter  20 value 593.217329
iter  11 value 744.607234
iter  14 value 556.863385
iter  15 value 553.023778
iter  12 value 606.376247
iter  16 value 552.845499
iter  13 value 401.877007
iter  20 value 593.217329
final  value 593.217329 
converged
iter  14 value 385.496072
iter  17 value 552.845457


iter  18 value 552.843073
iter  15 value 374.126337
iter  19 value 552.841390
iter  19 value 552.841390
iter  16 value 370.466557
KEGG_UBIQUITIN_MEDIATED_PROTEOLYSIS 
initial  value 9770.248081 
iter  17 value 364.484881
iter  19 value 552.841390
final  value 552.841390 
converged
iter  18 value 363.925040
iter  19 value 363.923541


iter  20 value 363.923456
iter   2 value 2405.549782
iter  20 value 363.923456
final  value 363.923456 
converged
iter   3 value 1756.960329
iter   4 value 1701.593559


KEGG_SNARE_INTERACTIONS_IN_VESICULAR_TRANSPORT 
initial  value 9728.612854 
iter   5 value 1657.023885
iter   6 value 1608.400826
iter   2 value 2349.199512
iter   3 value 2338.286485
iter   4 value 2326.607964
KEGG_REGULATION_OF_AUTOPHAGY 
initial  value 9722.654716 
iter   7 value 1418.320910
iter   8 value 1064.378724
iter   2 value 1680.797242
iter   3 value 1636.030407
iter   4 value 1626.729248
iter   5 value 1846.066662
iter   9 value 1063.677271
iter   6 value 749.737301
iter  10 value 955.238014
iter  11 value 866.101451
iter   5 value 1542.299086
iter   7 value 476.499706
iter   6 value 1404.824321
iter   8 value 393.280948
iter  12 value 853.272502
iter   7 value 1264.839004
iter  13 value 685.985421
iter  14 value 682.867205
iter   9 value 291.886610
iter  10 value 276.939093
iter  15 value 682.777165
iter   8 value 1220.261945
iter  16 value 682.744589
iter   9 value 874.072213
iter  11 value 262.861333
iter  12 value 252.468508
iter  17 value 682.744546
iter  10 value 182.756953
iter  13 value 245.482812
iter  18 value 682.744532
iter  19 value 682.744420
iter  19 value 682.744420
iter  11 value 171.455560
iter  14 value 242.496767
iter  15 value 239.456676
iter  16 value 238.778471
iter  12 value 164.523713
iter  19 value 682.744420
final  value 682.744420 
converged
iter  13 value 164.394928
iter  17 value 238.694189
iter  14 value 163.971973


iter  18 value 238.676301
iter  15 value 163.959870
iter  16 value 163.955845
iter  19 value 238.656841
iter  20 value 238.656800
iter  20 value 238.656800
iter  17 value 163.955580
iter  18 value 163.955529
KEGG_LYSOSOME 
initial  value 9765.913543 
iter  19 value 163.955498
iter  20 value 238.656800
final  value 238.656800 
converged
iter  20 value 163.955439
iter  20 value 163.955439


iter   2 value 6822.736850
iter   3 value 6740.121244
iter   4 value 3315.574710
iter  20 value 163.955439
final  value 163.955439 
converged
iter   5 value 2285.480044
KEGG_ENDOCYTOSIS 
initial  value 9789.486644 
iter   6 value 1364.479722


iter   2 value 3122.659202
iter   7 value 1358.116004
iter   3 value 2322.041789
iter   8 value 1000.087081
iter   4 value 2210.902397
KEGG_PEROXISOME 
iter   9 value 764.373266
initial  value 9744.389487 
iter  10 value 669.716236
iter   5 value 2133.788442
iter  11 value 643.343101
iter   6 value 2111.615183
iter   2 value 3544.990791
iter  12 value 642.517408
iter   3 value 3540.171632
iter   4 value 3215.129810
iter   5 value 510.125531
iter  13 value 642.333293
iter   7 value 2086.687253
iter  14 value 641.503953
iter   8 value 1472.335356
iter  15 value 641.487092
iter   6 value 477.187771
iter   9 value 1003.206840
iter  16 value 641.486792
iter  10 value 884.680362
iter  11 value 873.532856
iter   7 value 416.907152
iter  16 value 641.486792
final  value 641.486792 
converged
iter   8 value 416.270247


iter   9 value 416.122605
iter  10 value 416.068420
iter  12 value 873.254328
iter  11 value 416.068281
iter  13 value 865.614379
KEGG_MTOR_SIGNALING_PATHWAY 
iter  14 value 864.839384
iter  11 value 416.068281
final  value 416.068281 
converged
iter  15 value 864.824094
initial  value 9736.958965 
iter  16 value 864.824023


iter   2 value 5469.005649
iter   3 value 4290.463205
iter   4 value 3841.142418
iter   5 value 2316.915674
iter   6 value 2230.967453
iter   7 value 837.891318
iter   8 value 634.595155
iter   9 value 523.757806
iter  10 value 368.310468
iter  11 value 346.732799
iter  12 value 337.119945
iter  13 value 334.026637
iter  14 value 331.043528
iter  15 value 330.131470
iter  16 value 330.034838
iter  17 value 329.917883
iter  18 value 329.560112
iter  19 value 329.555338
iter  20 value 329.555328
iter  21 value 329.555320
iter  21 value 329.555318
iter  16 value 864.824022
final  value 864.824022 
converged
iter  21 value 329.555318
final  value 329.555318 
converged


KEGG_APOPTOSIS 
KEGG_CARDIAC_MUSCLE_CONTRACTION 
initial  value 9746.867501 
initial  value 9738.005230 
iter   2 value 3267.902621
iter   2 value 5411.401880
iter   3 value 3262.682382
iter   3 value 5224.956897
iter   4 value 3234.165065
iter   5 value 2562.171262
iter   4 value 5063.065188
iter   6 value 2044.736296
iter   7 value 1571.589764
iter   5 value 4824.974532
iter   8 value 812.194998
iter   9 value 660.479457
iter  10 value 515.660042
iter  11 value 467.656543
iter   6 value 4582.915912
iter  12 value 428.800690
iter   7 value 4285.578734
iter  13 value 372.978234
iter  14 value 364.161194
iter  15 value 347.998351
iter  16 value 347.812193
iter   8 value 4016.139724
iter  17 value 347.788509
iter   9 value 3915.491436
iter  18 value 347.757999
iter  10 value 3155.687040
iter  19 value 347.755022
iter  19 value 347.755020
iter  11 value 1650.568297
iter  12 value 1646.226645
iter  19 value 347.755020
final  value 347.755020 
converged
iter  13 value 875.934061


iter  14 value 546.543578
iter  15 value 495.130000
KEGG_VASCULAR_SMOOTH_MUSCLE_CONTRACTION 
initial  value 9759.596607 
iter  16 value 463.641830
KEGG_WNT_SIGNALING_PATHWAY 
initial  value 9778.393082 
iter   2 value 7059.511176
iter   3 value 6888.570426
iter  17 value 462.694265
iter   4 value 6670.592432
iter  18 value 447.762134
iter   2 value 2841.707202
iter  19 value 446.080825
iter   3 value 1990.429081
iter  20 value 445.756791
iter   4 value 1884.755851
iter  21 value 445.742622
iter   5 value 6410.668647
iter   5 value 1847.520463
iter  22 value 445.742609
iter  23 value 445.742526
iter  23 value 445.742520
iter   6 value 1839.610406
iter   7 value 1837.396161
iter   6 value 6060.727425
iter   8 value 941.640880
iter  23 value 445.742520
final  value 445.742520 
converged
iter   9 value 813.998372
iter   7 value 5551.469881


iter  10 value 774.827227
iter   8 value 5042.212338
iter  11 value 761.426098
iter  12 value 759.765831
iter   9 value 4784.481335
KEGG_DORSO_VENTRAL_AXIS_FORMATION 
initial  value 9722.652481 
iter  13 value 759.052747
iter  10 value 4406.727306
iter  14 value 758.701737
iter  11 value 2226.005718
iter  15 value 758.699272
iter  15 value 758.699267
iter   2 value 1940.077431
iter  12 value 1467.585891
iter   3 value 1813.920265
iter   4 value 1764.564433
iter  13 value 1346.480571
iter  15 value 758.699267
final  value 758.699267 
converged


iter  14 value 1083.948153
iter   5 value 1665.191672
iter  15 value 671.748203
iter  16 value 623.757743
iter  17 value 587.669133
KEGG_NOTCH_SIGNALING_PATHWAY 
initial  value 9731.584548 
iter  18 value 587.608465
iter   2 value 3037.340620
iter   3 value 2956.789940
iter   6 value 1578.339730
iter   4 value 2920.989522
iter  19 value 584.381459
iter  20 value 579.242129
iter  21 value 578.965716
iter  22 value 578.956981
iter   7 value 1391.025397
iter   8 value 1203.711065
iter   5 value 2700.609381
iter  22 value 578.956977
final  value 578.956977 
converged
iter   9 value 1018.272837


iter  10 value 1000.123412
iter  11 value 344.562351
iter   6 value 2557.411647
iter  12 value 306.531765
KEGG_HEDGEHOG_SIGNALING_PATHWAY 
initial  value 9736.032450 
iter  13 value 243.734255
iter   7 value 2428.723616
iter   8 value 1405.038512
iter   9 value 973.243467
iter  14 value 231.926562
iter   2 value 3864.543079
iter  15 value 181.698354
iter  16 value 173.430562
iter   3 value 3708.457524
iter  17 value 168.010443
iter   4 value 3611.161363
iter  18 value 164.561789
iter  10 value 572.946352
iter  11 value 506.598364
iter  19 value 163.740177
iter   5 value 3159.152881
iter  20 value 163.512401
iter  21 value 163.296353
iter  12 value 425.972886
iter  22 value 163.247418
iter  23 value 163.246100
iter  13 value 325.366625
iter   6 value 3147.997329
iter  24 value 163.246095
iter  14 value 295.550572
iter  24 value 163.246094
iter   7 value 3062.436835
iter  15 value 274.457195
iter  24 value 163.246094
final  value 163.246094 
converged
iter   8 value 1407.631935
iter  16 value 274.232407


iter  17 value 274.168353
iter   9 value 1045.966167
iter  10 value 384.799612
iter  18 value 274.163696
iter  19 value 274.161059
iter  19 value 274.161058
iter  11 value 344.820404
iter  19 value 274.161058
final  value 274.161058 
converged
KEGG_TGF_BETA_SIGNALING_PATHWAY 
initial  value 9748.307739 
iter  12 value 337.440121


iter  13 value 336.116821
iter  14 value 329.127492
iter   2 value 6605.002984
iter   3 value 5815.626269
iter  15 value 327.035913
iter   4 value 5568.050487
iter  16 value 326.112873
KEGG_AXON_GUIDANCE 
initial  value 9769.899778 
iter  17 value 325.686912
iter  18 value 325.637472
iter  19 value 325.624620
iter  20 value 325.624456
iter  20 value 325.624456
iter   5 value 4968.091961
iter   6 value 4522.436710
iter  20 value 325.624456
final  value 325.624456 
converged


iter   7 value 4278.755332
iter   8 value 3995.386976
KEGG_VEGF_SIGNALING_PATHWAY 
initial  value 9746.859088 
iter   9 value 2932.812002
iter   2 value 5797.035373
iter  10 value 2238.771704
iter   3 value 5425.639009
iter   4 value 5028.308643
iter  11 value 786.985142
iter  12 value 775.736861
iter  13 value 760.404007
iter  14 value 632.029481
iter  15 value 613.963532
iter   5 value 4791.766923
iter  16 value 487.044954
iter  17 value 470.231663
iter   6 value 4449.855760
[truncated: 2,328,919 more chars]
